# Supplementary material for: Cytokine Activation Reveals Tissue-Imprinted Gene Profiles of Mesenchymal Stromal Cells
Source: Front Immunol. 2022 Jul 18;13:917790. doi: 10.3389/fimmu.2022.917790 (PMC9341285; doi:10.3389/fimmu.2022.917790)
Supplement: Supplementary file 4 [file DataSheet_1.xlsx]

## Sheet: Table of Contents
Table of Contents
Supplementary Table #	Title
1	Significant differences in gene expression of unstimulated UC- and BM-MSCs
2	Activation with TNF-α causes significant changes in gene expression both common to and different between UC- and BM-MSCs
3	Activation with IL-1β causes significant changes in gene expression both common to and different between UC- and BM-MSCs
4	Enriched Gene Ontology (GO) Biologcal Process terms associated with transcriptional responses to activation
5	Activation with IFN-γ causes significant changes in gene expression both common to and different between UC- and BM-MSCs
6	Differences in unstimulated UC- and BM-MSC conditioned media concentrations
7	Significant differences in activated versus unstimulated UC- and BM-MSC conditioned media concentrations

## Sheet: Table S1
Table S1. Significant differences in gene expression of unstimulated UC- and BM-MSCs
Highera expression in UC-MSCs (92 probe sets/76 genes)						Highera expression in BM-MSCs (118 probe sets/98 genes)
Probeset ID	Symbol	Gene Name		Fold differencec	Adjusted	Probeset ID	Symbol	Gene Name		Fold differencec	Adjusted
			ON vs OFF?b		p-value				ON vs OFF?b		p-value
202274_at	ACTG2	actin, gamma 2, smooth muscle, enteric	-	421.679	4.97e-05	222288_at	---	---	-	4.16986	0.00819
213094_at	ADGRG6	adhesion G protein-coupled receptor G6	-	22.3159	1.11e-05	204639_at	ADA	adenosine deaminase	-	4.82323	0.0437
212224_at	ALDH1A1	aldehyde dehydrogenase 1 family member A1	Y	300.246	2.79e-07	202952_s_at	ADAM12	ADAM metallopeptidase domain 12	-	14.0257	0.0402
207992_s_at	AMPD3	adenosine monophosphate deaminase 3	-	9.71356	0.0188	206513_at	AIM2	absent in melanoma 2	Y	88.0347	4.03e-09
209369_at	ANXA3	annexin A3	Y	22.9433	0.00185	209160_at	AKR1C3	aldo-keto reductase family 1 member C3	-	79.3413	0.0372
205433_at	BCHE	butyrylcholinesterase	Y	430.539	3.6e-14	206837_at	ALX1	ALX homeobox 1	Y	68.1197	1.54e-14
219474_at	C3orf52	chromosome 3 open reading frame 52	-	10.9283	0.015	205082_s_at	AOX1	aldehyde oxidase 1	-	11.6318	0.00142
205899_at	CCNA1	cyclin A1	-	124.5	5.02e-05	201525_at	APOD	apolipoprotein D	Y	11.7127	0.0195
209583_s_at	CD200	CD200 molecule	Y	142.025	0.000408	217452_s_at	B3GALT2	beta-1,3-galactosyltransferase 2	Y	55.3304	8.69e-11
202157_s_at	CELF2	CUGBP Elav-like family member 2	-	22.4711	0.00591	210121_at	B3GALT2	beta-1,3-galactosyltransferase 2	Y	28.443	1.4e-06
203642_s_at	COBLL1	cordon-bleu WH2 repeat protein like 1	-	22.0087	0.0048	218899_s_at	BAALC	BAALC, MAP3K1 and KLF4 binding	Y	94.3532	3.57e-09
213110_s_at	COL4A5	collagen type IV alpha 5 chain	Y	215.269	2.68e-08	206956_at	BGLAP // PMF1 // PMF1-BGLAP	bone gamma-carboxyglutamate protein // polyamine modulated factor 1 // PMF1-BGLAP readthrough	-	16.1113	0.000536
209687_at	CXCL12	C-X-C motif chemokine ligand 12	-	102.537	0.00582	213429_at	BICC1	BicC family RNA binding protein 1	-	6.63456	0.000408
203666_at	CXCL12	C-X-C motif chemokine ligand 12	Y	16.4498	9.77e-05	221823_at	C5orf30	chromosome 5 open reading frame 30	-	12.3805	3.15e-06
203139_at	DAPK1	death associated protein kinase 1	-	24.4201	0.00158	212848_s_at	C9orf3	chromosome 9 open reading frame 3	-	12.295	0.000135
212838_at	DNMBP	dynamin binding protein	-	6.23332	0.00609	219714_s_at	CACNA2D3	calcium voltage-gated channel auxiliary subunit alpha2delta 3	Y	16.6795	0.00694
206033_s_at	DSC3	desmocollin 3	Y	85.0359	2.05e-07	213948_x_at	CADM3	cell adhesion molecule 3	Y	27.6652	0.0359
206032_at	DSC3	desmocollin 3	Y	75.0614	1.42e-11	206932_at	CH25H	cholesterol 25-hydroxylase	Y	92.4115	5.08e-09
217901_at	DSG2	desmoglein 2	-	124.5	0.0105	219634_at	CHST11	carbohydrate sulfotransferase 11	-	9.12611	0.0233
211776_s_at	EPB41L3	erythrocyte membrane protein band 4.1 like 3	Y	23.4254	0.0138	203066_at	CHST15	carbohydrate sulfotransferase 15	Y	330.842	8.92e-07
206710_s_at	EPB41L3	erythrocyte membrane protein band 4.1 like 3	-	20.9663	0.0372	213839_at	CLMN	calmin	Y	22.6274	5.73e-06
204363_at	F3	coagulation factor III, tissue factor	-	13.5479	0.000554	221042_s_at	CLMN	calmin	Y	11.9588	2.56e-05
203980_at	FABP4	fatty acid binding protein 4	-	14.2215	0.0273	217428_s_at	COL10A1	collagen type X alpha 1 chain	-	995.999	9.57e-09
217966_s_at	FAM129A	family with sequence similarity 129 member A	-	71.0124	0.0487	205941_s_at	COL10A1	collagen type X alpha 1 chain	-	781.445	1.28e-09
217967_s_at	FAM129A	family with sequence similarity 129 member A	-	22.1618	0.00927	208096_s_at	COL21A1	collagen type XXI alpha 1 chain	-	12.3805	0.00204
203886_s_at	FBLN2	fibulin 2	Y	18.507	0.00723	214587_at	COL8A1	collagen type VIII alpha 1 chain	-	6.36429	0.00694
207876_s_at	FLNC	filamin C	-	11.8762	0.000231	206100_at	CPM	carboxypeptidase M	-	11.7127	0.00677
222033_s_at	FLT1	fms related tyrosine kinase 1	Y	126.238	3.99e-11	217564_s_at	CPS1	carbamoyl-phosphate synthase 1	Y	8.39773	0.00412
209990_s_at	GABBR2	gamma-aminobutyric acid type B receptor subunit 2	Y	95.0095	0.0398	221541_at	CRISPLD2	cysteine rich secretory protein LCCL domain containing 2	-	52.3457	0.0138
210002_at	GATA6	GATA binding protein 6	-	186.108	0.000146	202450_s_at	CTSK	cathepsin K	-	4.43828	0.00609
215913_s_at	GULP1	GULP, engulfment adaptor PTB domain containing 1	-	5.27803	0.0134	202435_s_at	CYP1B1	cytochrome P450 family 1 subfamily B member 1	-	19.9733	0.0351
219791_s_at	HAND2-AS1	HAND2 antisense RNA 1 (head to head)	Y	27.6652	0.00204	202436_s_at	CYP1B1	cytochrome P450 family 1 subfamily B member 1	-	14.9285	0.0116
215933_s_at	HHEX	hematopoietically expressed homeobox	-	13.8326	0.0106	204720_s_at	DNAJC6	DnaJ heat shock protein family (Hsp40) member C6	Y	54.9482	1.12e-07
208025_s_at	HMGA2	high mobility group AT-hook 2	-	3.53081	0.0156	219279_at	DOCK10	dedicator of cytokinesis 10	-	3.31728	0.00694
211597_s_at	HOPX	HOP homeobox	-	24.4201	0.0227	205741_s_at	DTNA	dystrobrevin alpha	Y	5.65685	0.0113
213823_at	HOXA11	homeobox A11	-	33.5909	8.56e-08	213895_at	EMP1	epithelial membrane protein 1	-	17.3878	0.00318
208493_at	HOXA11	homeobox A11	Y	14.5203	0.0142	201325_s_at	EMP1	epithelial membrane protein 1	-	3.53081	0.0148
207373_at	HOXD10	homeobox D10	Y	16.5642	0.0192	220559_at	EN1	engrailed homeobox 1	Y	35.0174	0.000213
221667_s_at	HSPB8	heat shock protein family B (small) member 8	Y	40.7859	4.62e-05	210839_s_at	ENPP2	ectonucleotide pyrophosphatase/phosphodiesterase 2	-	86.8227	0.000213
207194_s_at	ICAM4	intercellular adhesion molecule 4 (Landsteiner-Wiener blood group)	Y	7.67411	0.00405	209392_at	ENPP2	ectonucleotide pyrophosphatase/phosphodiesterase 2	-	38.3193	0.0031
210118_s_at	IL1A	interleukin 1 alpha	Y	65.7993	2.82e-06	204160_s_at	ENPP4	ectonucleotide pyrophosphatase/phosphodiesterase 4	-	24.0839	0.00226
205067_at	IL1B	interleukin 1 beta	Y	18.1261	0.0166	213260_at	FOXC1	forkhead box C1	Y	47.5048	1.26e-06
39402_at	IL1B	interleukin 1 beta	-	14.0257	0.00252	206307_s_at	FOXD1	forkhead box D1	-	7.01285	0.00233
211796_s_at	IL23A // TRBC1	interleukin 23 subunit alpha // T cell receptor beta constant 1	Y	1016.93	4.06e-08	204836_at	GLDC	glycine decarboxylase	Y	84.4485	0.000221
210587_at	INHBE	inhibin beta E subunit	-	18.7654	0.0104	209170_s_at	GPM6B	glycoprotein M6B	Y	288.015	0.0008
205032_at	ITGA2	integrin subunit alpha 2	-	5.06303	0.00763	209167_at	GPM6B	glycoprotein M6B	Y	143.013	0.00763
222379_at	KCNE4	potassium voltage-gated channel subfamily E regulatory subunit 4	-	25.6342	0.0267	218445_at	H2AFY2	H2A histone family member Y2	Y	15.8895	1.11e-07
201596_x_at	KRT18	keratin 18	-	321.795	0.000126	214455_at	HIST1H2B-C, -E, -F, -G, -I	histone cluster 1 H2B family member c	-	5.09824	0.0372
209008_x_at	KRT8	keratin 8	-	45.5696	0.000187	205366_s_at	HOXB6	homeobox B6	-	5.65685	3.3e-05
205266_at	LIF	LIF, interleukin 6 family cytokine	-	7.31065	0.0372	204439_at	IFI44L	interferon induced protein 44 like	-	27.2843	0.00994
202350_s_at	MATN2	matrilin 2	-	41.9326	0.0204	206766_at	ITGA10	integrin subunit alpha 10	-	67.1819	1.67e-05
210136_at	MBP	myelin basic protein	-	16.6795	0.00539	209663_s_at	ITGA7	integrin subunit alpha 7	Y	10.2674	0.0063
221207_s_at	NBEA	neurobeachin	-	8.57419	0.000167	216331_at	ITGA7	integrin subunit alpha 7	Y	5.65685	0.0015
204702_s_at	NFE2L3	nuclear factor, erythroid 2 like 3	-	6.9163	0.000475	214927_at	ITGBL1	integrin subunit beta like 1	-	9.78112	0.0164
206706_at	NTF3	neurotrophin 3	Y	22.3159	0.00467	205422_s_at	ITGBL1	integrin subunit beta like 1	-	6.6807	0.0103
205226_at	PDGFRL	platelet derived growth factor receptor like	-	15.7797	0.03	201363_s_at	IVNS1ABP	influenza virus NS1A binding protein	-	6.06287	0.00142
212092_at	PEG10	paternally expressed 10	-	32.4467	2.73e-05	201362_at	IVNS1ABP	influenza virus NS1A binding protein	-	4.75683	0.00513
212094_at	PEG10	paternally expressed 10	-	12.2101	0.000719	210261_at	KCNK2	potassium two pore domain channel subfamily K member 2	-	105.42	8.92e-09
210145_at	PLA2G4A	phospholipase A2 group IVA	-	15.6707	0.00398	204401_at	KCNN4	potassium calcium-activated channel subfamily N member 4	-	6.10504	0.00295
207177_at	PTGFR	prostaglandin F receptor	-	43.1115	0.00205	206785_s_at	KLRC1 // KLRC2	killer cell lectin like receptor C1 // killer cell lectin like receptor C2	Y	91.7731	0.000719
204748_at	PTGS2	prostaglandin-endoperoxide synthase 2	Y	31.3414	0.0382	205821_at	KLRK1 // KLRC4-KLRK1	killer cell lectin like receptor K1 // KLRC4-KLRK1 readthrough	Y	4.82323	0.026
203423_at	RBP1	retinol binding protein 1	Y	75.0614	0.00226	220976_s_at	KRTAP1-1	keratin associated protein 1-1	Y	63.5579	3.07e-12
204338_s_at	RGS4	regulator of G protein signaling 4	Y	50.2134	3.49e-06	202202_s_at	LAMA4	laminin subunit alpha 4	-	34.2968	0.00773
204337_at	RGS4	regulator of G protein signaling 4	-	48.8403	0.0293	218559_s_at	MAFB	MAF bZIP transcription factor B	Y	739.292	2.39e-05
204339_s_at	RGS4	regulator of G protein signaling 4	-	32	9.37e-05	206201_s_at	MEOX2	mesenchyme homeobox 2	Y	166.572	4.03e-09
219143_s_at	RPP25	ribonuclease P and MRP subunit p25	Y	16.3362	0.00425	205959_at	MMP13	matrix metallopeptidase 13	Y	47.8352	0.00252
203485_at	RTN1	reticulon 1	Y	91.1392	7.32e-07	209708_at	MOXD1	monooxygenase DBH like 1	-	8.9383	0.00694
212311_at	SEL1L3	SEL1L family member 3	-	134.364	7.45e-06	217546_at	MT1M	metallothionein 1M	-	22.7848	0.0368
212314_at	SEL1L3	SEL1L family member 3	-	31.779	0.00414	212364_at	MYO1B	myosin IB	-	4.19887	0.0063
209921_at	SLC7A11	solute carrier family 7 member 11	-	6.9163	0.00242	212365_at	MYO1B	myosin IB	-	3.81055	0.0336
217678_at	SLC7A11	solute carrier family 7 member 11	-	6.6807	0.00195	219334_s_at	NABP1	nucleic acid binding protein 1	-	16.9123	2.82e-06
201195_s_at	SLC7A5	solute carrier family 7 member 5	-	8.39773	0.003	213479_at	NPTX2	neuronal pentraxin 2	Y	99.7331	7.61e-11
204466_s_at	SNCA	synuclein alpha	Y	178.527	5.78e-11	206343_s_at	NRG1	neuregulin 1	-	8.33973	0.00546
207827_x_at	SNCA	synuclein alpha	Y	39.3966	2.82e-06	218625_at	NRN1	neuritin 1	Y	530.056	3.55e-12
211546_x_at	SNCA	synuclein alpha	Y	7.88986	0.00252	204972_at	OAS2	2'-5'-oligoadenylate synthetase 2	Y	74.5429	0.00226
65588_at	SNHG17	small nucleolar RNA host gene 17	-	10.7779	1.54e-07	213652_at	PCSK5	proprotein convertase subtilisin/kexin type 5	-	50.5626	0.000301
213355_at	ST3GAL6	ST3 beta-galactoside alpha-2,3-sialyltransferase 6	-	39.6706	0.000451	205560_at	PCSK5	proprotein convertase subtilisin/kexin type 5	-	46.2057	0.000716
210942_s_at	ST3GAL6	ST3 beta-galactoside alpha-2,3-sialyltransferase 6	-	35.261	0.0113	205559_s_at	PCSK5	proprotein convertase subtilisin/kexin type 5	-	27.6652	4.97e-05
220979_s_at	ST6GALNAC5	ST6 N-acetylgalactosaminide alpha-2,6-sialyltransferase 5	Y	28.443	0.00158	203708_at	PDE4B	phosphodiesterase 4B	-	27.6652	0.0015
206506_s_at	SUPT3H	SPT3 homolog, SAGA and STAGA complex component	-	4.46915	0.00296	203895_at	PLCB4	phospholipase C beta 4	Y	195.361	3.99e-11
203998_s_at	SYT1	synaptotagmin 1	-	12.4666	0.0105	203896_s_at	PLCB4	phospholipase C beta 4	Y	135.298	3.45e-12
40560_at	TBX2	T-box 2	-	15.5625	0.0311	214981_at	POSTN	periostin	Y	22.7848	0.00247
206702_at	TEK	TEK receptor tyrosine kinase	-	20.8215	8.55e-05	203407_at	PPL	periplakin	-	183.546	1.76e-06
209277_at	TFPI2	tissue factor pathway inhibitor 2	-	306.555	0.000126	212805_at	PRUNE2	prune homolog 2	-	13.4543	0.00773
209278_s_at	TFPI2	tissue factor pathway inhibitor 2	-	51.9842	0.000634	212806_at	PRUNE2	prune homolog 2	Y	6.63456	0.0074
213107_at	TNIK	TRAF2 and NCK interacting kinase	-	50.5626	0.0207	203329_at	PTPRM	protein tyrosine phosphatase, receptor type M	-	4.92458	0.00677
210915_x_at	TRBC1	T cell receptor beta constant 1	-	29.446	0.00507	212636_at	QKI	QKI, KH domain containing RNA binding	-	6.82108	0.0164
213193_x_at	TRBC1	T cell receptor beta constant 1	-	20.393	0.0063	204070_at	RARRES3	retinoic acid receptor responder 3	-	30.0647	0.00545
205150_s_at	TRIL	TLR4 interactor with leucine rich repeats	-	19.8353	0.031	210106_at	RDH5 // BLOC1S1-RDH5	retinol dehydrogenase 5 // BLOC1S1-RDH5 readthrough	-	27.2843	0.00192
217590_s_at	TRPA1	transient receptor potential cation channel subfamily A member 1	-	137.187	2.41e-06	213435_at	SATB2	SATB homeobox 2	-	56.8859	0.000135
201266_at	TXNRD1	thioredoxin reductase 1	-	3.07375	0.00747	201286_at	SDC1	syndecan 1	-	6.54322	0.00102
209822_s_at	VLDLR	very low density lipoprotein receptor	-	5.81589	0.00247	212157_at	SDC2	syndecan 2	-	8.69388	0.0325
						201427_s_at	SELENOP	selenoprotein P	-	86.8227	0.000792
						212812_at	SERINC5	serine incorporator 5	-	3.97237	0.0235
						205933_at	SETBP1	SET binding protein 1	Y	5.89708	6.85e-06
						213543_at	SGCD	sarcoglycan delta	-	37.7918	5.73e-06
						210330_at	SGCD	sarcoglycan delta	-	13.3614	0.0174
						210329_s_at	SGCD	sarcoglycan delta	Y	4.43828	0.0377
						205817_at	SIX1	SIX homeobox 1	Y	74.5429	1.12e-13
						206510_at	SIX2	SIX homeobox 2	-	130.69	4.75e-10
						206511_s_at	SIX2	SIX homeobox 2	Y	8.05564	0.0186
						202800_at	SLC1A3	solute carrier family 1 member 3	-	19.2929	0.00364
						206529_x_at	SLC26A4	solute carrier family 26 member 4	-	36.7583	0.0074
						204204_at	SLC31A2	solute carrier family 31 member 2	-	7.83536	0.00015
						219229_at	SLCO3A1	solute carrier organic anion transporter family member 3A1	-	9.84916	0.00929
						213493_at	SNED1	sushi, nidogen and EGF like domains 1	Y	55.7152	2.79e-07
						213488_at	SNED1	sushi, nidogen and EGF like domains 1	-	17.1484	0.00809
						210073_at	ST8SIA1	ST8 alpha-N-acetyl-neuraminide alpha-2,8-sialyltransferase 1	Y	196.72	8.75e-10
						205542_at	STEAP1	STEAP family member 1	-	15.5625	0.000719
						217553_at	STEAP1B	STEAP family member 1B	-	73.5167	0.00172
						214954_at	SUSD5	sushi domain containing 5	-	21.7057	0.000189
						202286_s_at	TACSTD2	tumor associated calcium signal transducer 2	Y	27.2843	4.25e-10
						219230_at	TMEM100	transmembrane protein 100	-	23.2636	0.000717
						201645_at	TNC	tenascin C	-	25.6342	0.000538
						204932_at	TNFRSF11B	TNF receptor superfamily member 11b	-	28.84	0.0117
						218856_at	TNFRSF21	TNF receptor superfamily member 21	Y	14.8254	0.0176
						217681_at	WNT7B	Wnt family member 7B	Y	8.69388	0.00406
						205514_at	ZNF415	zinc finger protein 415	Y	5.73582	0.00536
a: Statistically significant increase in gene expression of the specified cell type, simultaneously determined by a fold change >2 and Benjamini-Hochberg false discovery rate adjusted p-value <0.05 versus the other cell type. b: Unexpressed by the other cell type, as determined by all three populations having expression <2-fold above background signal. c: Fold difference in expression between cel…

## Sheet: Table S2
Table S2. Activation with TNF-α causes significanta changes in gene expression both common to and different between UC- and BM-MSCs
↑ expression in BOTH UC-MSCs and BM-MSCs (77 probe sets/61 genes)										↑ expression in UC-MSCs only										↑ expression in BM-MSCs only										↓ expression in BOTH UC-MSCs and BM-MSCs										↓ expression in UC-MSCs only
Probeset ID	Symbol	Gene Name	Initial Expression		Log2 Fold increaseb			Adjusted p-value		Probeset ID	Symbol	Gene Name	Initial Expression		Log2 Fold increaseb			Adjusted p-value		Probeset ID	Symbol	Gene Name	Initial Expression		Log2 Fold increaseb			Adjusted p-value		Probeset ID	Symbol	Gene Name	Initial Expression		Log2 Fold decreaseb			Adjusted p-value		Probeset ID	Symbol	Gene Name	Initial Expression		Log2 Fold decreaseb			Adjusted p-value
			UC-MSCs	BM-MSCs	UC-MSCs	BM-MSCs	Difference	UC-MSCs	BM-MSCs				UC-MSCs	BM-MSCs	UC-MSCs	BM-MSCs	Difference	UC-MSCs	BM-MSCs				UC-MSCs	BM-MSCs	UC-MSCs	BM-MSCs	Difference	UC-MSCs	BM-MSCs				UC-MSCs	BM-MSCs	UC-MSCs	BM-MSCs	Difference	UC-MSCs	BM-MSCs				UC-MSCs	BM-MSCs	UC-MSCs	BM-MSCs	Difference	UC-MSCs	BM-MSCs
205681_at	BCL2A1	BCL2 related protein A1	OFF	OFF	7.7521	8.38117	0.629072	0.000789085	0.000103127	208075_s_at	CCL7	C-C motif chemokine ligand 7	3.71729	OFF	5.28731	0.0167448	-5.27057	0.00087129	1	219935_at	ADAMTS5	ADAM metallopeptidase with thrombospondin type 1 motif 5	OFF	3.56431	9.00799e-05	5.65102	5.65092	1	0.0182508	204040_at	RNF144A	ring finger protein 144A	10.0618	9.90384	3.71318	4.99264	1.27946	0.0134582	0.000103127	203423_at	RBP1	retinol binding protein 1	8.25376	OFF	5.37232	0	-5.37232	0.0187733	1
204493_at	BID	BH3 interacting domain death agonist	7.5798	8.23538	2.7636	2.5129	-0.250697	0.000450524	0.000743659	220565_at	CCR10	C-C motif chemokine receptor 10	OFF	OFF	2.83579	0.779925	-2.05587	0.0154266	1	219716_at	APOL6	apolipoprotein L6	6.07843	5.19015	0.367534	2.6363	2.26877	1	0.00186672	212558_at	SPRY1	sprouty RTK signaling antagonist 1	9.11081	7.67911	6.11048	4.91536	-1.19511	0.00386579	0.0145452	203666_at	CXCL12	C-X-C motif chemokine ligand 12	6.11865	OFF	4.03932	0.00028554	-4.03903	0.000169245	1
210538_s_at	BIRC3	baculoviral IAP repeat containing 3	3.04874	OFF	8.87106	10.3766	1.50559	6.05849e-10	1.23759e-11	203904_x_at	CD82	CD82 molecule	9.37936	10.3493	2.41658	1.7957	-0.62088	0.00964356	0.192831	205290_s_at	BMP2	bone morphogenetic protein 2	OFF	OFF	0	4.11609	4.11609	1	0.000352645	212865_s_at	COL14A1	collagen type XIV alpha 1 chain	7.84211	8.51516	5.64119	6.29084	0.649648	0.0119627	0.00125625	207194_s_at	ICAM4	intercellular adhesion molecule 4 (Landsteiner-Wiener blood group)	5.66375	OFF	2.6272	-0.188481	-2.8172	0.0309136	1
201641_at	BST2	bone marrow stromal cell antigen 2	OFF	OFF	3.20943	7.72408	4.51465	0.00348919	2.18086e-09	206100_at	CPM	carboxypeptidase M	3.78183	7.33674	3.14324	2.68435	-0.458896	0.0491802	0.100852	211366_x_at	CASP1	caspase 1	9.78755	8.90938	0.700135	2.09105	1.39092	1	0.0379977	205698_s_at	MAP2K6	mitogen-activated protein kinase kinase 6	9.14231	8.37827	4.62953	4.26958	-0.359949	2.17492e-05	3.11985e-05	209687_at	CXCL12	C-X-C motif chemokine ligand 12	10.3016	3.61875	7.21114	1.55031	-5.66083	0.004805	1
220975_s_at	C1QTNF1	C1q and TNF related 1	5.15343	5.34427	3.71414	4.57016	0.856026	0.0147508	0.00038978	220029_at	ELOVL2	ELOVL fatty acid elongase 2	OFF	OFF	5.43111	0.249652	-5.18146	5.42716e-05	1	209619_at	CD74	CD74 molecule	OFF	OFF	0.667631	3.40957	2.74194	1	0.00294546	203018_s_at	SSX2IP	SSX family member 2 interacting protein	7.38562	6.51534	2.62471	2.33161	-0.293101	0.0129962	0.0237048	205150_s_at	TRIL	TLR4 interactor with leucine rich repeats	7.67248	3.36392	5.43613	1.15038	-4.28574	0.00506494	1
208747_s_at	C1S	complement C1s	9.36503	10.1496	2.53295	3.18385	0.650898	0.0304075	0.000415132	213712_at	ELOVL2	ELOVL fatty acid elongase 2	6.97014	5.09017	4.71953	1.48912	-3.23041	0.0135051	1	205518_s_at	CMAHP	cytidine monophospho-N-acetylneuraminic acid hydroxylase, pseudogene	OFF	OFF	0	3.81037	3.81037	1	0.00039564	203878_s_at	MMP11	matrix metallopeptidase 11	8.07065	7.49232	4.76287	5.02416	0.26129	0.0455653	0.010537	205856_at	SLC14A1	solute carrier family 14 member 1 (Kidd blood group)	10.1247	12.2394	6.48168	3.02632	-3.45535	0.011576	0.950421
217767_at	C3	complement C3	OFF	OFF	4.19857	6.94285	2.74427	0.0419731	3.84302e-05	203632_s_at	GPRC5B	G protein-coupled receptor class C group 5 member B	OFF	OFF	6.30861	1.43336	-4.87525	1.30816e-05	1	210229_s_at	CSF2	colony stimulating factor 2	OFF	OFF	0.829403	3.06796	2.23856	1	0.00599847	203017_s_at	SSX2IP	SSX family member 2 interacting protein	8.64031	7.36985	2.76311	2.8108	0.047693	0.0345257	0.0108894	219874_at	SLC12A8	solute carrier family 12 member 8	9.39676	7.42179	4.20391	2.64728	-1.55663	0.0396756	0.564911
205476_at	CCL20	C-C motif chemokine ligand 20	OFF	3.852	6.65347	7.78282	1.12935	7.48582e-06	2.79782e-07	210511_s_at	INHBA	inhibin beta A subunit	8.78971	10.8795	4.34645	3.33308	-1.01337	0.00895107	0.0530332	204533_at	CXCL10	C-X-C motif chemokine ligand 10	OFF	OFF	0.874288	9.40701	8.53272	1	1.31446e-07											212098_at	MGAT5	mannosyl (alpha-1,6-)-glycoprotein beta-1,6-N-acetyl-glucosaminyltransferase	13.696	11.9079	2.24495	1.52885	-0.716096	0.0419731	1
204440_at	CD83	CD83 molecule	OFF	OFF	3.4068	3.44177	0.034976	0.00087129	0.000273877	215130_s_at	IQCK	IQ motif containing K	5.24546	5.27813	1.85982	0.378147	-1.48167	0.041015	1	205676_at	CYP27B1	cytochrome P450 family 27 subfamily B member 1	OFF	OFF	0.334025	2.53472	2.2007	1	0.0185721
208485_x_at	CFLAR	CASP8 and FADD like apoptosis regulator	5.99308	6.64382	1.98828	2.20411	0.215826	0.0211798	0.00131436	207517_at	LAMC2	laminin subunit gamma 2	OFF	OFF	5.23392	1.40101	-3.83291	0.00171191	1	219364_at	DHX58	DExH-box helicase 58	4.53509	4.5341	0.673855	3.59763	2.92377	1	0.00822654
211317_s_at	CFLAR	CASP8 and FADD like apoptosis regulator	6.42264	6.93117	2.45904	2.64874	0.189703	0.0113098	0.00125464	205027_s_at	MAP3K8	mitogen-activated protein kinase kinase kinase 8	OFF	OFF	3.21223	0.781771	-2.43046	0.0229809	1	218995_s_at	EDN1	endothelin 1	3.44778	OFF	-0.395302	4.14339	4.53869	1	0.00277873
210563_x_at	CFLAR	CASP8 and FADD like apoptosis regulator	9.78702	9.94233	2.20927	2.32854	0.119268	0.0155228	0.00244199	204588_s_at	SLC7A7	solute carrier family 7 member 7	3.84142	OFF	2.2466	1.13202	-1.11458	0.0304075	1	210984_x_at	EGFR	epidermal growth factor receptor	OFF	OFF	0.139366	1.91997	1.7806	1	0.00182916
210564_x_at	CFLAR	CASP8 and FADD like apoptosis regulator	7.14319	7.50641	2.25163	2.30192	0.050296	0.0169727	0.00449197	220979_s_at	ST6GALNAC5	ST6 N-acetylgalactosaminide alpha-2,6-sialyltransferase 5	6.86215	OFF	3.73258	0	-3.73258	0.0482511	1	204211_x_at	EIF2AK2	eukaryotic translation initiation factor 2 alpha kinase 2	10.0096	9.85739	0.31274	1.85902	1.54628	1	0.021973
209939_x_at	CFLAR	CASP8 and FADD like apoptosis regulator	9.79063	10.043	2.275	2.3218	0.046808	0.020683	0.00562895	205123_s_at	TMEFF1 // MSANTD3-TMEFF1	transmembrane protein with EGF like and two follistatin like domains 1 // MSANTD3-TMEFF1 readthrough	6.57092	8.19023	2.08482	0.964653	-1.12016	0.0254988	1	221680_s_at	ETV7	ETS variant 7	3.55182	3.31733	0.886406	2.97316	2.08676	1	0.0117403
218182_s_at	CLDN1	claudin 1	OFF	OFF	6.55007	7.29122	0.741148	1.65085e-05	1.4241e-06											210002_at	GATA6	GATA binding protein 6	11.1193	3.57903	0.662282	6.38778	5.7255	1	0.000708222
202902_s_at	CTSS	cathepsin S	3.77187	4.31275	6.71003	8.33937	1.62934	5.01264e-06	8.03249e-08											202269_x_at	GBP1	guanylate binding protein 1	10.6789	11.1725	0.826283	2.44621	1.61993	1	0.000875476
202901_x_at	CTSS	cathepsin S	3.72233	4.81573	5.67409	6.78242	1.10833	0.000652071	1.92354e-05											203765_at	GCA	grancalcin	4.7803	3.24051	0.748739	3.70996	2.96122	1	0.00512184
204470_at	CXCL1	C-X-C motif chemokine ligand 1	6.04565	5.63054	7.15773	7.87579	0.718062	0.00222574	0.000248386											205696_s_at	GFRA1	GDNF family receptor alpha 1	OFF	OFF	0	2.81151	2.81151	1	0.0049527
209774_x_at	CXCL2	C-X-C motif chemokine ligand 2	5.19199	3.5083	6.08482	8.69969	2.61487	0.00290844	1.01638e-05											221978_at	HLA-F	major histocompatibility complex, class I, F	OFF	OFF	0.0987485	2.399	2.30025	1	0.043359
207850_at	CXCL3	C-X-C motif chemokine ligand 3	6.22873	5.52547	6.07749	8.10505	2.02755	0.000853167	6.38168e-06											216020_at	IFIH1	interferon induced with helicase C domain 1	OFF	OFF	0.025172	2.05563	2.03046	1	0.00404561
215101_s_at	CXCL5	C-X-C motif chemokine ligand 5	6.09511	OFF	7.32897	11.4102	4.08125	0.0285056	8.48333e-05											203596_s_at	IFIT5	interferon induced protein with tetratricopeptide repeats 5	8.73576	9.47777	0.799542	1.78765	0.988113	1	0.0379977
206336_at	CXCL6	C-X-C motif chemokine ligand 6	4.45575	7.71943	8.5008	5.94247	-2.55832	1.15879e-06	7.43283e-05											211138_s_at	KMO	kynurenine 3-monooxygenase	OFF	OFF	0	4.27638	4.27638	1	3.30388e-09
211506_s_at	CXCL8	C-X-C motif chemokine ligand 8	OFF	OFF	11.9174	12.9164	0.998969	1.2573e-16	1.36431e-17											205306_x_at	KMO	kynurenine 3-monooxygenase	OFF	OFF	0	4.19678	4.19678	1	7.06249e-14
202859_x_at	CXCL8	C-X-C motif chemokine ligand 8	3.15052	OFF	10.6118	11.3133	0.701462	4.94868e-08	1.09976e-08											204249_s_at	LMO2	LIM domain only 2	OFF	OFF	0.153149	2.36353	2.21038	1	0.00266428
218943_s_at	DDX58	DExD/H-box helicase 58	8.30565	9.41185	2.39459	4.15288	1.75829	0.0304075	2.24272e-06											209204_at	LMO4	LIM domain only 4	9.05316	8.50176	0.458724	2.2332	1.77448	1	0.0103258
218627_at	DRAM1	DNA damage regulated autophagy modulator 1	10.877	10.8815	1.94553	2.633	0.687476	0.0482511	0.00010628											216874_at	LOC100505498	uncharacterized LOC100505498	OFF	OFF	0.0148086	2.17428	2.15948	1	0.00119508
205659_at	HDAC9	histone deacetylase 9	OFF	OFF	4.65114	5.82025	1.1691	0.00916194	0.000203888											205959_at	MMP13	matrix metallopeptidase 13	OFF	7.60614	0.580786	5.4515	4.87072	1	0.00205514
202638_s_at	ICAM1	intercellular adhesion molecule 1	4.85885	OFF	8.26661	10.8836	2.61695	1.01264e-05	8.03249e-08											205828_at	MMP3	matrix metallopeptidase 3	OFF	5.3138	0	7.6857	7.6857	1	0.00440025
202637_s_at	ICAM1	intercellular adhesion molecule 1	5.15137	4.01407	7.82221	9.25566	1.43345	1.15879e-06	3.9531e-08											211685_s_at	NCALD	neurocalcin delta	OFF	OFF	0.0856408	3.52233	3.43669	1	0.00809474
215485_s_at	ICAM1	intercellular adhesion molecule 1	5.38277	5.39893	5.90456	6.29133	0.386773	2.22056e-07	3.62588e-08											207075_at	NLRP3	NLR family pyrin domain containing 3	OFF	OFF	0.000440813	2.96134	2.9609	1	0.00120114
204439_at	IFI44L	interferon induced protein 44 like	3.58969	8.35892	5.50636	5.22944	-0.276916	0.00386579	0.00244199											39549_at	NPAS2	neuronal PAS domain protein 2	9.24917	5.26835	0.77035	4.31217	3.54182	1	0.045071
204549_at	IKBKE	inhibitor of nuclear factor kappa B kinase subunit epsilon	5.71571	5.41639	2.93522	2.99933	0.064109	0.00299157	0.000735722											206553_at	OAS2	2'-5'-oligoadenylate synthetase 2	4.65571	5.45831	0.296397	3.33786	3.04146	1	0.00113292
210118_s_at	IL1A	interleukin 1 alpha	8.07182	OFF	4.2291	8.01732	3.78822	0.00113088	3.62588e-08											210797_s_at	OASL	2'-5'-oligoadenylate synthetase like	OFF	3.56829	0.909311	7.42561	6.5163	1	4.18905e-07
205067_at	IL1B	interleukin 1 beta	6.5971	OFF	5.71712	10.6748	4.95766	0.000853167	4.82383e-08											210145_at	PLA2G4A	phospholipase A2 group IVA	9.67887	5.71004	0.835537	3.14876	2.31323	1	0.0360574
39402_at	IL1B	interleukin 1 beta	7.28841	3.47904	5.25701	9.7466	4.48959	4.49178e-05	2.18086e-09											206157_at	PTX3	pentraxin 3	14.367	12.6525	0.559229	2.29521	1.73598	1	0.000209599
203828_s_at	IL32	interleukin 32	OFF	OFF	8.25445	8.43078	0.17633	2.38593e-05	7.70504e-06											200868_s_at	RNF114	ring finger protein 114	9.83169	9.79078	0.92212	1.88369	0.961566	1	0.00404561
205207_at	IL6	interleukin 6	4.03728	OFF	7.00889	9.86891	2.86002	4.59075e-06	1.61619e-08											219684_at	RTP4	receptor transporter protein 4	OFF	4.0343	0.440151	7.16692	6.72677	1	2.28189e-08
219213_at	JAM2	junctional adhesion molecule 2	OFF	3.73917	4.69353	3.69966	-0.99387	0.00114846	0.00793311											221432_s_at	SLC25A28	solute carrier family 25 member 28	6.44598	6.48909	0.957307	3.21992	2.26261	1	0.00038978
209840_s_at	LRRN3	leucine rich repeat neuronal 3	OFF	OFF	7.49575	6.36139	-1.13436	0.000777319	0.00173782											209761_s_at	SP110	SP110 nuclear body protein	9.17874	9.28161	0.347537	2.29935	1.95182	1	0.0123769
209841_s_at	LRRN3	leucine rich repeat neuronal 3	OFF	OFF	7.71137	6.80664	-0.904736	0.000313701	0.000506634											209762_x_at	SP110	SP110 nuclear body protein	8.84427	8.97251	0.414111	2.11349	1.69938	1	0.00359533
211026_s_at	MGLL	monoglyceride lipase	10.788	11.0194	1.94999	2.13573	0.185748	0.0482511	0.0042831											208012_x_at	SP110	SP110 nuclear body protein	9.53393	9.69102	0.507741	2.13849	1.63075	1	0.00466996
207329_at	MMP8	matrix metallopeptidase 8	OFF	OFF	3.44998	7.21017	3.76019	0.0168758	1.77417e-07											208392_x_at	SP110	SP110 nuclear body protein	4.85004	5.724	0.880873	3.41854	2.53767	1	0.00103006
203936_s_at	MMP9	matrix metallopeptidase 9	3.17285	3.21262	6.58927	3.89336	-2.69591	4.67605e-08	6.37373e-05											206118_at	STAT4	signal transducer and activator of transcription 4	OFF	OFF	0.134981	5.22121	5.08623	1	4.82383e-08
209928_s_at	MSC	musculin	5.71724	4.54558	2.93707	3.64784	0.71077	0.0101135	0.000159167											204770_at	TAP2	transporter 2, ATP binding cassette subfamily B member	OFF	OFF	0.0551187	3.08519	3.03007	1	0.000389616
204702_s_at	NFE2L3	nuclear factor, erythroid 2 like 3	9.7149	6.9238	2.23476	4.11755	1.88279	0.0259327	3.84816e-07											204769_s_at	TAP2	transporter 2, ATP binding cassette subfamily B member	7.91524	7.07847	0.901503	2.34127	1.43977	1	0.0127168
209239_at	NFKB1	nuclear factor kappa B subunit 1	8.73635	8.20055	2.34437	2.90783	0.563464	0.00069349	4.16788e-06											209278_s_at	TFPI2	tissue factor pathway inhibitor 2	13.8925	8.19546	0.572978	5.5525	4.97952	1	0.000519622
207535_s_at	NFKB2	nuclear factor kappa B subunit 2	3.21692	3.19012	3.31361	3.71719	0.403573	2.7207e-06	1.31112e-07											209277_at	TFPI2	tissue factor pathway inhibitor 2	12.1673	3.90391	0.729703	8.20858	7.47888	1	8.62212e-05
201502_s_at	NFKBIA	NFKB inhibitor alpha	9.16418	8.65348	3.92005	4.70319	0.783138	7.49249e-10	9.74707e-12											204924_at	TLR2	toll like receptor 2	OFF	3.16396	0.524437	7.14896	6.62452	1	1.41742e-07
203927_at	NFKBIE	NFKB inhibitor epsilon	5.76139	5.23624	3.71828	3.9584	0.240117	1.20057e-07	2.02241e-08											218776_s_at	TMEM62	transmembrane protein 62	7.33285	7.15828	0.714189	2.10956	1.39537	1	0.00809474
220987_s_at	NUAK2 // AKIP1	NUAK family kinase 2 // A-kinase interacting protein 1	4.90108	5.37512	4.81854	4.53764	-0.280907	9.05914e-07	8.44086e-07											209863_s_at	TP63	tumor protein p63	OFF	OFF	0	7.71562	7.71562	1	8.06323e-19
218400_at	OAS3	2'-5'-oligoadenylate synthetase 3	4.66954	7.45777	4.27601	5.12768	0.851671	0.0135051	0.000541794											211194_s_at	TP63	tumor protein p63	OFF	OFF	0	3.30416	3.30416	1	2.95887e-06
218717_s_at	P3H2	prolyl 3-hydroxylase 2	4.63472	4.1014	4.92023	5.76472	0.844497	5.42716e-05	2.23935e-06											34689_at	TREX1 // ATRIP	three prime repair exonuclease 1 // ATR interacting protein	7.12117	7.06552	0.820637	3.27312	2.45248	1	5.74081e-06
205205_at	RELB	RELB proto-oncogene, NF-kB subunit	3.07143	OFF	4.88631	4.86696	-0.019347	2.38593e-05	1.07756e-05											210846_x_at	TRIM14	tripartite motif containing 14	OFF	OFF	0.221279	3.10468	2.8834	1	0.00466996
204802_at	RRAD	RRAD, Ras related glycolysis inhibitor and calcium channel regulator	OFF	OFF	3.56035	4.77465	1.2143	0.00222574	1.01638e-05											203148_s_at	TRIM14	tripartite motif containing 14	9.69517	8.97924	0.622559	3.27364	2.65108	1	4.51047e-05
204803_s_at	RRAD	RRAD, Ras related glycolysis inhibitor and calcium channel regulator	5.56031	5.39509	2.96866	4.5335	1.56484	0.00611909	3.56647e-06											201649_at	UBE2L6	ubiquitin conjugating enzyme E2 L6	11.0722	11.3864	0.423205	1.84638	1.42318	1	0.0124683
206027_at	S100A3	S100 calcium binding protein A3	4.20448	5.15357	4.44261	3.34239	-1.10022	1.79965e-05	0.000541794											200629_at	WARS	tryptophanyl-tRNA synthetase	12.7351	11.3768	0.240863	1.97337	1.7325	1	0.0217533
204614_at	SERPINB2	serpin family B member 2	OFF	3.21703	6.53784	7.25111	0.713267	0.0116442	0.00131436											200628_s_at	WARS	tryptophanyl-tRNA synthetase	12.3034	10.9023	0.373264	2.13962	1.76635	1	0.0156141
219385_at	SLAMF8	SLAM family member 8	OFF	OFF	4.47874	6.64686	2.16812	2.17492e-05	2.29913e-08											213085_s_at	WWC1	WW and C2 domain containing 1	OFF	OFF	0.135938	3.39919	3.26325	1	0.0236208
219386_s_at	SLAMF8	SLAM family member 8	OFF	OFF	7.19992	8.12972	0.9298	1.22673e-05	8.0534e-07											220104_at	ZC3HAV1	zinc finger CCCH-type containing, antiviral 1	4.53961	5.46101	0.721451	3.07471	2.35326	1	0.000334876
220091_at	SLC2A6	solute carrier family 2 member 6	8.53672	8.84835	2.74872	2.49501	-0.253706	0.00338719	0.0049527											207992_s_at	AMPD3	adenosine monophosphate deaminase 3	8.03555	4.75667	2.00159	4.77203	2.77044	1	0.00010628
215223_s_at	SOD2 // SOD2-OT1	superoxide dismutase 2 // SOD2 overlapping transcript 1	9.0502	9.36603	4.76667	6.0812	1.31453	0.000291247	3.0123e-08											202672_s_at	ATF3	activating transcription factor 3	4.82569	3.93709	2.9614	3.94288	0.981486	0.0591598	0.000634041
221477_s_at	SOD2 // SOD2-OT1	superoxide dismutase 2 // SOD2 overlapping transcript 1	7.05797	6.79397	4.66138	5.78301	1.12163	4.59075e-06	6.10643e-06											207510_at	BDKRB1	bradykinin receptor B1	6.63017	4.34795	3.90337	5.58935	1.68599	0.0632888	0.00040365
216841_s_at	SOD2 // SOD2-OT1	superoxide dismutase 2 // SOD2 overlapping transcript 1	8.78057	8.93842	4.09877	5.0039	0.905127	0.00143575	3.09503e-05											203944_x_at	BTN2A1	butyrophilin subfamily 2 member A1	9.93607	9.49627	1.16349	1.72263	0.559139	1	0.0429615
220030_at	STYK1	serine/threonine/tyrosine kinase 1	OFF	OFF	3.60102	6.09755	2.49652	0.0494679	2.76779e-05											212067_s_at	C1R	complement C1r	9.67701	10.5975	1.15555	2.08291	0.927359	1	0.0163832
206702_at	TEK	TEK receptor tyrosine kinase	7.09548	OFF	2.96523	3.44419	0.478957	0.0296147	0.00156652											206011_at	CASP1	caspase 1	5.56156	6.1721	1.69732	2.50176	0.804436	1	0.0281922
218834_s_at	TMEM132A	transmembrane protein 132A	6.12597	6.19203	4.12886	3.74452	-0.384336	0.0126342	0.0137996											216598_s_at	CCL2	C-C motif chemokine ligand 2	8.35876	OFF	6.41054	8.47699	2.06644	0.371653	0.021973
202510_s_at	TNFAIP2	TNF alpha induced protein 2	3.23524	OFF	6.44566	7.0012	0.555545	0.00916194	0.00125924											1405_i_at	CCL5	C-C motif chemokine ligand 5	OFF	OFF	6.18578	11.9542	5.76838	0.0810951	2.63433e-05
202643_s_at	TNFAIP3	TNF alpha induced protein 3	OFF	OFF	9.36157	10.2969	0.935357	5.66909e-09	6.44094e-10											204655_at	CCL5	C-C motif chemokine ligand 5	OFF	OFF	6.18908	11.8314	5.64236	0.0961144	4.00568e-05
202644_s_at	TNFAIP3	TNF alpha induced protein 3	5.77204	6.1837	6.99081	7.38785	0.397037	2.93906e-07	4.82383e-08											202357_s_at	CFB	complement factor B	3.12967	4.34392	2.58572	5.7557	3.16998	0.639459	4.07303e-05
208296_x_at	TNFAIP8	TNF alpha induced protein 8	9.30155	9.74478	2.57482	2.33664	-0.238183	0.00500637	0.00772028											219400_at	CNTNAP1	contactin associated protein 1	6.90466	7.64005	2.08381	2.08632	0.002513	0.0935817	0.0375379
210260_s_at	TNFAIP8	TNF alpha induced protein 8	9.98541	10.287	2.60896	2.48821	-0.120754	0.00236689	0.00173782											210163_at	CXCL11	C-X-C motif chemokine ligand 11	OFF	OFF	4.95575	9.04548	4.08974	0.269875	0.000352645
207536_s_at	TNFRSF9	TNF receptor superfamily member 9	OFF	OFF	8.08964	5.49406	-2.59558	1.61829e-06	0.000154343											211122_s_at	CXCL11	C-X-C motif chemokine ligand 11	OFF	OFF	5.90377	10.3671	4.4633	0.0937331	0.000103127
207196_s_at	TNIP1	TNFAIP3 interacting protein 1	9.86467	9.8205	2.66315	3.0826	0.419449	0.00587473	0.000215156											218986_s_at	DDX60	DExD/H-box helicase 60	9.7528	10.1789	1.17852	2.26869	1.09017	1	0.0281009
220655_at	TNIP3	TNFAIP3 interacting protein 3	OFF	OFF	4.49771	4.99981	0.502103	0.000158136	1.14095e-05											201984_s_at	EGFR	epidermal growth factor receptor	7.71004	8.37162	1.44968	2.27361	0.823937	1	0.00343356
205599_at	TRAF1	TNF receptor associated factor 1	OFF	OFF	4.85608	3.89059	-0.965491	9.05914e-07	1.16914e-05											208394_x_at	ESM1	endothelial cell specific molecule 1	OFF	OFF	4.36577	7.25971	2.89395	0.337279	0.00139692
205890_s_at	UBD // GABBR1	ubiquitin D // gamma-aminobutyric acid type B receptor subunit 1	OFF	OFF	5.84144	9.32405	3.48261	0.000294778	1.31446e-07											201328_at	ETS2	ETS proto-oncogene 2, transcription factor	6.6182	4.05308	1.46472	3.1553	1.69059	1	0.0299663
219211_at	USP18	ubiquitin specific peptidase 18	3.57817	5.94558	4.5372	5.63932	1.10212	0.00236689	4.38055e-05											203980_at	FABP4	fatty acid binding protein 4	8.39656	4.56545	2.40052	3.49468	1.09415	1	0.0488305
																				204421_s_at	FGF2	fibroblast growth factor 2	9.45924	9.46686	1.29622	2.37757	1.08135	1	0.00334246
																				213524_s_at	G0S2	G0/G1 switch 2	6.21846	4.09002	3.67555	7.44653	3.77098	0.0810951	5.53397e-06
																				204224_s_at	GCH1	GTP cyclohydrolase 1	6.91673	7.49833	2.35033	4.81534	2.46501	0.166311	3.26391e-06
																				219863_at	HERC5	HECT and RLD domain containing E3 ubiquitin protein ligase 5	OFF	OFF	1.7249	8.31282	6.58791	1	1.4182e-05
																				219352_at	HERC6	HECT and RLD domain containing E3 ubiquitin protein ligase family member 6	5.91915	6.1497	1.92317	5.9624	4.03923	1	8.39263e-06
																				211911_x_at	HLA-B	major histocompatibility complex, class I, B	12.6472	12.4194	1.26227	2.06808	0.805818	1	0.00362155
																				208729_x_at	HLA-B	major histocompatibility complex, class I, B	11.9214	11.9067	1.44724	2.09299	0.645746	1	0.021578
																				211799_x_at	HLA-C	major histocompatibility complex, class I, C	10.8956	10.8887	1.30305	2.19172	0.888664	1	0.0143573
																				221875_x_at	HLA-F	major histocompatibility complex, class I, F	10.7309	10.8092	1.1815	2.03152	0.850017	1	0.0299663
																				201631_s_at	IER3	immediate early response 3	12.4492	11.2296	1.24849	2.39888	1.15039	1	0.000315146
																				202411_at	IFI27	interferon alpha inducible protein 27	OFF	OFF	4.30842	10.4467	6.13824	0.310252	1.01638e-05
																				209417_s_at	IFI35	interferon induced protein 35	8.52028	8.96597	1.54181	3.5344	1.99259	1	1.84345e-05
																				204415_at	IFI6	interferon alpha inducible protein 6	8.87041	10.4548	2.58063	4.26152	1.68089	0.225811	0.000221174
																				219209_at	IFIH1	interferon induced with helicase C domain 1	8.12265	8.02126	2.55419	5.25964	2.70545	0.162769	4.57521e-06
																				203153_at	IFIT1	interferon induced protein with tetratricopeptide repeats 1	8.17852	9.81652	2.8817	5.02812	2.14642	0.365066	0.00040365
																				217502_at	IFIT2	interferon induced protein with tetratricopeptide repeats 2	5.77941	6.12112	1.60685	5.97089	4.36404	1	0.000608076
																				204747_at	IFIT3	interferon induced protein with tetratricopeptide repeats 3	8.32506	9.06821	1.92974	4.07764	2.14791	0.470509	5.74081e-06
																				214022_s_at	IFITM1	interferon induced transmembrane protein 1	8.67235	9.22476	2.20695	4.6865	2.47955	0.719103	4.38215e-05
																				201601_x_at	IFITM1 // IFITM2	interferon induced transmembrane protein 1 // interferon induced transmembrane protein 2	9.43733	9.72119	1.81312	4.824	3.01088	1	3.6031e-05
																				204786_s_at	IFNAR2	interferon alpha and beta receptor subunit 2	7.09696	7.59268	1.92233	2.27548	0.353156	0.329306	0.0176259
																				207375_s_at	IL15RA	interleukin 15 receptor subunit alpha	3.51477	OFF	2.04537	4.44556	2.40019	1	0.000174195
																				204926_at	INHBA	inhibin beta A subunit	4.14723	4.69383	2.98179	4.42428	1.44249	0.0984602	0.000341909
																				210587_at	INHBE	inhibin beta E subunit	8.39614	4.16704	1.83654	3.99917	2.16263	1	0.0136201
																				202531_at	IRF1	interferon regulatory factor 1	8.90351	9.04333	1.06132	1.76871	0.707383	1	0.0109327
																				208436_s_at	IRF7	interferon regulatory factor 7	6.31038	6.58734	1.77914	4.08968	2.31054	1	0.000172958
																				205483_s_at	ISG15	ISG15 ubiquitin-like modifier	11.0667	10.8418	1.46613	4.25873	2.7926	1	7.25526e-06
																				33304_at	ISG20	interferon stimulated exonuclease gene 20	OFF	3.15376	2.15026	7.24739	5.09713	1	6.69861e-07
																				204698_at	ISG20	interferon stimulated exonuclease gene 20	3.12825	3.31253	2.18732	8.36295	6.17563	1	3.97236e-07
																				210119_at	KCNJ15	potassium voltage-gated channel subfamily J member 15	OFF	4.19788	2.2842	3.35305	1.06886	1	0.0271119
																				204385_at	KYNU	kynureninase	OFF	OFF	1.52313	4.84242	3.31929	1	0.0337199
																				210663_s_at	KYNU	kynureninase	OFF	OFF	3.65836	6.27642	2.61806	0.934726	0.00718683
																				217388_s_at	KYNU	kynureninase	OFF	3.07457	5.82575	7.13799	1.31224	0.125463	0.0086563
																				205266_at	LIF	LIF, interleukin 6 family cytokine	7.25464	4.38081	2.22825	4.76914	2.54089	0.639459	3.21092e-05
																				210087_s_at	MPZL1	myelin protein zero like 1	8.73551	8.58239	1.25309	1.67219	0.419098	1	0.0382335
																				203037_s_at	MTSS1	MTSS1, I-BAR domain containing	8.31258	7.56505	3.18359	3.53186	0.348265	0.140392	0.021103
																				202086_at	MX1	MX dynamin like GTPase 1	5.59954	5.32861	5.48721	9.16499	3.67777	0.155578	0.00040365
																				204994_at	MX2	MX dynamin like GTPase 2	4.41569	3.66939	3.33	7.73421	4.4042	1	0.0150572
																				209706_at	NKX3-1	NK3 homeobox 1	6.05319	6.95433	2.79063	3.9153	1.12467	0.204312	0.00200374
																				214632_at	NRP2	neuropilin 2	9.13879	8.09745	1.21248	2.32126	1.10878	1	0.00131446
																				211844_s_at	NRP2	neuropilin 2	7.12501	5.6375	1.33226	3.00369	1.67143	1	0.0018494
																				219367_s_at	NRP2	neuropilin 2	8.40372	6.75913	1.64688	3.68358	2.0367	1	0.00284217
																				202869_at	OAS1	2'-5'-oligoadenylate synthetase 1	OFF	OFF	3.8602	9.16023	5.30003	0.337279	1.34463e-05
																				205552_s_at	OAS1	2'-5'-oligoadenylate synthetase 1	OFF	3.03794	4.54096	9.64205	5.10109	0.0586684	2.6046e-06
																				205660_at	OASL	2'-5'-oligoadenylate synthetase like	OFF	OFF	1.19992	8.62218	7.42225	1	1.63986e-06
																				204715_at	PANX1	pannexin 1	10.0205	10.0652	1.7098	2.34455	0.634747	0.198049	0.00040365
																				218543_s_at	PARP12	poly(ADP-ribose) polymerase family member 12	7.56609	7.5865	1.17017	3.67563	2.50546	1	0.000344457
																				218691_s_at	PDLIM4	PDZ and LIM domain 4	5.11503	5.22549	1.97722	2.6057	0.62848	0.0660778	0.000308207
																				202430_s_at	PLSCR1	phospholipid scramblase 1	10.1264	10.9274	1.0775	2.50426	1.42677	1	0.00129529
																				202446_s_at	PLSCR1	phospholipid scramblase 1	11.0905	11.7061	1.35671	2.67517	1.31846	1	0.000115808
																				201489_at	PPIF	peptidylprolyl isomerase F	10.474	10.0075	1.43194	2.43941	1.00747	0.460005	5.07412e-06
																				201490_s_at	PPIF	peptidylprolyl isomerase F	9.50499	9.07225	1.70087	2.59403	0.893163	1	0.0303462
																				201762_s_at	PSME2 // MIR7703	proteasome activator subunit 2 // microRNA 7703	12.725	12.7409	1.08109	1.34335	0.262253	1	0.0171658
																				204748_at	PTGS2	prostaglandin-endoperoxide synthase 2	7.0365	OFF	2.94605	5.93867	2.99262	1	0.00466996
																				212127_at	RANGAP1	Ran GTPase activating protein 1	7.15707	6.73216	2.24794	2.70906	0.461115	0.345322	0.021369
																				212125_at	RANGAP1	Ran GTPase activating protein 1	7.4953	6.55242	2.33931	3.49006	1.15075	0.365066	0.00169552
																				209545_s_at	RIPK2	receptor interacting serine/threonine kinase 2	10.9355	10.7169	1.09498	1.70871	0.613726	1	0.00231742
																				213797_at	RSAD2	radical S-adenosyl methionine domain containing 2	OFF	OFF	1.9077	9.30018	7.39248	1	5.57198e-06
																				219691_at	SAMD9	sterile alpha motif domain containing 9	5.57669	7.12583	1.65538	3.16402	1.50864	1	0.0269938
																				204502_at	SAMHD1	SAM and HD domain containing deoxynucleoside triphosphate triphosphohydrolase 1	8.39723	8.50277	1.22745	3.56648	2.33903	1	0.00156498
																				219593_at	SLC15A3	solute carrier family 15 member 3	3.61496	4.62428	2.41334	4.22096	1.80762	0.94122	0.00216567
																				212110_at	SLC39A14	solute carrier family 39 member 14	12.3182	12.1994	1.32991	2.11394	0.784028	1	0.0206709
																				200887_s_at	STAT1	signal transducer and activator of transcription 1	11.1508	11.7028	1.0812	2.44378	1.36257	1	0.000215156
																				AFFX-HUMISGF3A/M97935_3_at	STAT1	signal transducer and activator of transcription 1	10.6231	11.4415	1.31456	2.49182	1.17726	1	0.00054692
																				AFFX-HUMISGF3A/M97935_MB_at	STAT1	signal transducer and activator of transcription 1	8.41255	9.36304	1.60536	3.43738	1.83201	1	0.000957605
																				209969_s_at	STAT1	signal transducer and activator of transcription 1	8.58864	9.47116	2.16678	4.10829	1.9415	0.113797	3.0309e-06
																				AFFX-HUMISGF3A/M97935_MA_at	STAT1	signal transducer and activator of transcription 1	6.84702	7.70814	2.50592	4.58926	2.08334	0.108052	1.01638e-05
																				AFFX-HUMISGF3A/M97935_5_at	STAT1	signal transducer and activator of transcription 1	5.4274	6.52684	2.56724	4.86484	2.2976	0.460056	0.00016684
																				203439_s_at	STC2	stanniocalcin 2	8.26863	8.14929	1.66201	2.20153	0.539519	1	0.0312875
																				202307_s_at	TAP1	transporter 1, ATP binding cassette subfamily B member	10.5415	10.4504	1.61185	2.80775	1.1959	0.95323	0.000172193
																				210176_at	TLR1	toll like receptor 1	OFF	OFF	1.51646	2.03909	0.522627	0.937071	0.00661487
																				206026_s_at	TNFAIP6	TNF alpha induced protein 6	10.7332	9.3033	1.02618	3.86477	2.8386	1	0.00101715
																				206025_s_at	TNFAIP6	TNF alpha induced protein 6	10.5594	8.81566	1.02644	4.25375	3.22731	1	0.000395509
																				214329_x_at	TNFSF10	TNF superfamily member 10	OFF	5.02495	1.55908	7.31208	5.753	1	9.81645e-05
																				202687_s_at	TNFSF10	TNF superfamily member 10	OFF	5.02621	1.63992	7.92569	6.28577	1	3.48519e-05
																				202688_at	TNFSF10	TNF superfamily member 10	OFF	4.89506	2.02653	7.8617	5.83517	1	0.00264815
																				221571_at	TRAF3	TNF receptor associated factor 3	9.21272	8.83349	1.57571	1.73245	0.156738	0.199671	0.0167072
																				208315_x_at	TRAF3	TNF receptor associated factor 3	5.8749	6.26512	1.63856	2.00228	0.363725	0.679296	0.0237048
																				205875_s_at	TREX1 // ATRIP	three prime repair exonuclease 1 // ATR interacting protein	6.41595	6.6662	1.82091	3.80341	1.9825	0.612128	7.54022e-06
																				217590_s_at	TRPA1	transient receptor potential cation channel subfamily A member 1	10.1433	3.04575	2.38561	8.6299	6.24429	1	1.09178e-07
																				204858_s_at	TYMP	thymidine phosphorylase	7.14175	5.25556	1.89964	5.25472	3.35508	1	4.26819e-05
																				217497_at	TYMP	thymidine phosphorylase	4.97771	4.20706	2.1186	3.83121	1.71262	1	0.0176259
																				209946_at	VEGFC	vascular endothelial growth factor C	12.1242	11.4357	1.60341	2.11117	0.507764	0.393892	0.00218252
																				205844_at	VNN1	vanin 1	OFF	OFF	3.12462	3.81392	0.689302	0.303966	0.0212229
																				203137_at	WTAP	WT1 associated protein	11.4711	11.7436	1.46307	2.19952	0.736456	1	0.00718683
																				210285_x_at	WTAP	WT1 associated protein	9.35532	9.47052	1.85773	3.06702	1.20929	0.384084	0.000140394
																				206133_at	XAF1	XIAP associated factor 1	8.23665	7.7088	2.08658	4.38272	2.29613	1	0.000214062
																				218810_at	ZC3H12A // MIR6732	zinc finger CCCH-type containing 12A // microRNA 6732	4.8537	4.12804	2.87571	4.10173	1.22602	0.114696	0.000657327
aStatistical significance simultaneously determined by a fold change >2 and Benjamini-Hochberg false discovery rate adjusted p-value <0.05. bLog2 fold difference in expression between stimulated and unstimulated conditions. 'OFF' incidates expression less than 2-fold above background (background log2 intensity: 2.02782). Underlined genes are 'OFF' in one unstimulated MSC type. BM, bone marrow; MS…
[truncated: 10 more columns]

## Sheet: Table S3
Table S3. Activation with IL-1β causes significanta changes in gene expression both common to and different between UC-MSCs and BM-MSCs
↑ expression in BOTH UC-MSCs and BM-MSCs (22 probe sets/15 genes)										↑ expression in UC-MSCs only (4)										↑ expression in BM-MSCs only (11)										↓ expression in UC-MSCs only (1)										↓ expression in BM-MSCs only (4)
Probeset ID	Symbol	Gene Name	Initial Expression		Log2 Fold increaseb			Adjusted p-value		Probeset ID	Symbol	Gene Name	Initial Expression		Log2 Fold increaseb			Adjusted p-value		Probeset ID	Symbol	Gene Name	Initial Expression		Log2 Fold increaseb			Adjusted p-value		Probeset ID	Symbol	Gene Name	Initial Expression		Log2 Fold decreaseb			Adjusted p-value		Probeset ID	Symbol	Gene Name	Initial Expression		Log2 Fold decreaseb			Adjusted p-value
			UC-MSCs	BM-MSCs	UC-MSCs	BM-MSCs	Difference	UC-MSCs	BM-MSCs				UC-MSCs	BM-MSCs	UC-MSCs	BM-MSCs	Difference	UC-MSCs	BM-MSCs				UC-MSCs	BM-MSCs	UC-MSCs	BM-MSCs	Difference	UC-MSCs	BM-MSCs				UC-MSCs	BM-MSCs	UC-MSCs	BM-MSCs	Difference	UC-MSCs	BM-MSCs				UC-MSCs	BM-MSCs	UC-MSCs	BM-MSCs	Difference	UC-MSCs	BM-MSCs
217767_at	C3	complement C3	OFF	OFF	4.732	6.98009	2.24809	0.0348057	0.000155862	209841_s_at	LRRN3	leucine rich repeat neuronal 3	OFF	OFF	5.57881	1.82553	-3.75327	0.0378883	1	201641_at	BST2	bone marrow stromal cell antigen 2	OFF	OFF	-0.0298271	4.1374	4.16722	1	0.000133024	203666_at	CXCL12	C-X-C motif chemokine ligand 12	6.11865	OFF	3.13881	0	-3.13881	0.0182744	1	205933_at	SETBP1	SET binding protein 1	OFF	5.18841	-0.453811	2.46287	2.91668	1	6.18513e-05
211506_s_at	CXCL8	C-X-C motif chemokine ligand 8	OFF	OFF	11.1167	11.1577	0.041016	4.74979e-16	4.42605e-16	205027_s_at	MAP3K8	mitogen-activated protein kinase kinase kinase 8	OFF	OFF	4.31147	0.348481	-3.96299	0.00135133	1	207329_at	MMP8	matrix metallopeptidase 8	OFF	OFF	0.26572	3.58333	3.31761	1	0.023168											210121_at	B3GALT2	beta-1,3-galactosyltransferase 2	OFF	6.85613	0.0314625	2.89486	2.8634	1	0.0165105
202643_s_at	TNFAIP3	TNF alpha induced protein 3	OFF	OFF	7.18849	6.91645	-0.27204	1.01407e-06	1.5486e-06	203632_s_at	GPRC5B	G protein-coupled receptor class C group 5 member B	OFF	OFF	4.45293	0.0147352	-4.4382	0.00490872	1	206118_at	STAT4	signal transducer and activator of transcription 4	OFF	OFF	0.0444982	3.28848	3.24398	1	0.000409841											217452_s_at	B3GALT2	beta-1,3-galactosyltransferase 2	OFF	7.87639	0.00152319	2.59423	2.59271	1	0.000985306
205067_at	IL1B	interleukin 1 beta	6.5971	OFF	5.06023	7.92896	2.86873	0.0103278	2.328e-05	205941_s_at	COL10A1	collagen type X alpha 1 chain	4.2994	13.9095	3.50779	0.010612	-3.49718	0.0346224	1	211312_s_at	WISP1	WNT1 inducible signaling pathway protein 1	OFF	OFF	0.110895	1.95392	1.84302	1	2.9926e-05											220976_s_at	KRTAP1-1	keratin associated protein 1-1	OFF	8.24505	-0.0740527	1.98449	2.05854	1	0.0165105
202638_s_at	ICAM1	intercellular adhesion molecule 1	4.85885	OFF	5.93493	7.45305	1.51811	0.00230575	8.49158e-05											205828_at	MMP3	matrix metallopeptidase 3	OFF	5.3138	1.89534	8.24712	6.35178	1	0.0121913
205207_at	IL6	interleukin 6	4.03728	OFF	6.14164	7.39914	1.2575	0.000102655	5.28476e-06											215101_s_at	CXCL5	C-X-C motif chemokine ligand 5	6.09511	OFF	6.73572	10.3476	3.61193	0.188067	0.00124447
210538_s_at	BIRC3	baculoviral IAP repeat containing 3	3.04874	OFF	5.63531	5.01566	-0.619656	1.43885e-06	9.45402e-06											204748_at	PTGS2	prostaglandin-endoperoxide synthase 2	7.0365	OFF	4.53581	5.69233	1.15652	0.452907	0.0452761
202859_x_at	CXCL8	C-X-C motif chemokine ligand 8	3.15052	OFF	10.2849	10.4216	0.136737	3.03065e-07	2.39353e-07											210118_s_at	IL1A	interleukin 1 alpha	8.07182	OFF	2.8888	3.40513	0.516325	0.324484	0.0406255
206336_at	CXCL6	C-X-C motif chemokine ligand 6	4.45575	7.71943	9.15955	6.31008	-2.84947	1.08701e-06	0.000147183											209277_at	TFPI2	tissue factor pathway inhibitor 2	12.1673	3.90391	0.623448	6.28962	5.66617	1	0.0121913
39402_at	IL1B	interleukin 1 beta	7.28841	3.47904	4.68533	6.93994	2.25461	0.000814961	1.83981e-06											214974_x_at	CXCL5	C-X-C motif chemokine ligand 5	9.22334	6.97967	4.66439	7.051	2.38661	0.311655	0.00263712
207850_at	CXCL3	C-X-C motif chemokine ligand 3	6.22873	5.52547	6.71811	8.20153	1.48342	0.000729546	2.96259e-05											207992_s_at	AMPD3	adenosine monophosphate deaminase 3	8.03555	4.75667	2.53069	4.485	1.95431	1	0.00118784
209774_x_at	CXCL2	C-X-C motif chemokine ligand 2	5.19199	3.5083	6.92317	8.27576	1.35259	0.00153958	0.000103017
202644_s_at	TNFAIP3	TNF alpha induced protein 3	5.77204	6.1837	5.33035	4.42871	-0.901642	6.02304e-05	0.000456185
202902_s_at	CTSS	cathepsin S	3.77187	4.31275	5.55843	6.397	0.838565	0.000250233	2.45545e-05
202637_s_at	ICAM1	intercellular adhesion molecule 1	5.15137	4.01407	5.28629	5.9424	0.656116	0.000966595	0.000114688
215223_s_at	SOD2 // SOD2-OT1	superoxide dismutase 2 // SOD2 overlapping transcript 1	9.0502	9.36603	4.36402	4.81568	0.45166	0.00230575	0.000408624
218810_at	ZC3H12A // MIR6732	zinc finger CCCH-type containing 12A // microRNA 6732	4.8537	4.12804	4.39476	4.79405	0.399292	0.00192901	0.00038427
221477_s_at	SOD2 // SOD2-OT1	superoxide dismutase 2 // SOD2 overlapping transcript 1	7.05797	6.79397	4.00602	4.32817	0.322149	0.000157306	2.96259e-05
201502_s_at	NFKBIA	NFKB inhibitor alpha	9.16418	8.65348	2.70499	2.99003	0.285036	2.46615e-06	4.26163e-07
216841_s_at	SOD2 // SOD2-OT1	superoxide dismutase 2 // SOD2 overlapping transcript 1	8.78057	8.93842	3.74576	3.98969	0.243933	0.0126923	0.00374156
202901_x_at	CTSS	cathepsin S	3.72233	4.81573	5.01537	4.81075	-0.204621	0.007788	0.00993847
204470_at	CXCL1	C-X-C motif chemokine ligand 1	6.04565	5.63054	8.30986	8.51301	0.203145	0.000966595	0.000409841
aStatistical significance simultaneously determined by a fold change >2 and Benjamini-Hochberg false discovery rate adjusted p-value <0.05. bLog2 fold difference in expression between stimulated and unstimulated conditions. 'OFF' incidates expression less than 2-fold above background (background log2 intensity: 2.02782). Underlined genes are 'OFF' in one unstimulated MSC type. BM, bone marrow; MS…

## Sheet: Table S4
Table S4. Enriched Gene Ontology (GO) Biologcal Process terms associated with transcriptional responses to activation
+ TNF-α			+ IL-1β			+ IFN-γ
Enriched Terma	# of genesb	Adjusted p valuec	Enriched Terma	# of genesb	Adjusted p valuec	Enriched Terma	# of genesb	Adjusted p valuec
inflammatory response	20 (39)	1.2e-14	inflammatory response	10 (13)	1.1e-09	type I interferon signaling pathway	18 (26)	2.4e-23
immune response	16 (37)	3.5e-09	immune response	9 (12)	8.5e-08	interferon-gamma-mediated signaling pathway	16 (24)	5.5e-19
chemokine-mediated signaling pathway	7 (14)	3.6e-05	chemokine-mediated signaling pathway	5 (7)	4.2e-05	immune response	21 (30)	6.5e-13
positive regulation of NF-kappaB transcription factor activity	8 (14)	6.3e-05	positive regulation of neutrophil chemotaxis	4 (4)	7.8e-05	defense response to virus	14 (25)	9.6e-11
negative regulation of apoptotic process	12 (22)	5.6e-05	cellular response to lipopolysaccharide	5	0.00016	antigen processing and presentation	9 (12)	1.9e-08
response to lipopolysaccharide	8 (16)	0.00017	positive regulation of nitric oxide biosynthetic process	4 (4)	0.00041	innate immune response	16 (24)	1.1e-07
cellular response to lipopolysaccharide	7 (12)	0.00024	response to lipopolysaccharide	5 (6)	0.00052	antigen processing and presentation of exogenous peptide antigen via MHC class I, TAP-dependent	8 (8)	1.4e-06
apoptotic process	12 (28)	0.0003	response to molecule of bacterial origin	3 (3)	0.0013	negative regulation of viral genome replication	7 (12)	2.1e-06
positive regulation of neutrophil chemotaxis	4 (5)	0.0042	cellular response to interleukin-1	4	0.0013	response to interferon-beta	5 (5)	3.6e-06
chemotaxis	6 (15)	0.0043	cellular response to tumor necrosis factor	4	0.0042	tumor necrosis factor-mediated signaling pathway	9	4.4e-06
cell chemotaxis	5 (9)	0.0045	positive regulation of angiogenesis	4 (4)	0.0043	antigen processing and presentation of peptide antigen via MHC class I	6 (8)	1.4e-05
NIK/NF-kappaB signaling	5	0.0044	chemotaxis	4 (6)	0.0047	T cell receptor signaling pathway	9 (9)	2.1e-05
cellular response to interleukin-1	5 (10)	0.0054	positive regulation of NF-kappaB transcription factor activity	4 (4)	0.0056	response to virus	8 (18)	3.6e-05
positive regulation of I-kappaB kinase/NF-kappaB signaling	6 (11)	0.011	negative regulation of cell proliferation	5 (6)	0.008	peptide antigen assembly with MHC class II protein complex	4	4.2e-05
response to molecule of bacterial origin	3 (4)	0.018	regulation of cell proliferation	4	0.013	antigen processing and presentation of exogenous peptide antigen via MHC class II	7 (9)	0.00016
negative regulation of cell proliferation	8 (24)	0.018	G-protein coupled receptor signaling pathway	6 (9)	0.016	response to interferon-gamma	5 (5)	0.00017
positive regulation of nitric oxide biosynthetic process	4 (10)	0.017	apoptotic process	5 (6)	0.025	antigen processing and presentation of exogenous peptide antigen via MHC class I, TAP-independent	4 (5)	0.00028
regulation of cell proliferation	6 (10)	0.016	cell chemotaxis	3 (5)	0.032	regulation of immune response	8 (9)	0.00063
positive regulation of interleukin-6 production	4 (6)	0.017	neutrophil chemotaxis	3	0.031	adaptive immune response	7 (7)	0.002
positive regulation of lipid storage	3	0.017	negative regulation of NF-kappaB transcription factor activity	3	0.034	antigen processing and presentation of peptide or polysaccharide antigen via MHC class II	4 (6)	0.002
neutrophil mediated immunity	3	0.019				positive regulation of I-kappaB kinase/NF-kappaB signaling	7 (7)	0.003
positive regulation of angiogenesis	5 (8)	0.02				JAK-STAT cascade	4 (4)	0.012
I-kappaB kinase/NF-kappaB signaling	4	0.033				lipoprotein metabolic process	4	0.019
regulation of inflammatory response	4 (7)	0.036				Wnt signaling pathway, planar cell polarity pathway	5	0.022
neutrophil chemotaxis	4 (8)	0.04				response to lipopolysaccharide	6 (8)	0.024
proteolysis	8	0.042				proteolysis involved in cellular protein catabolic process	4	0.032
positive regulation of leukocyte chemotaxis	3 (5)	0.041				Fc-epsilon receptor signaling pathway	6	0.033
cell-cell signaling	6 (17)	0.043				regulation of interferon-gamma-mediated signaling pathway	3	0.034
signal transduction	12 (40)	0.045				regulation of cellular amino acid metabolic process	4	0.035
						cellular response to interferon-beta	3 (4)	0.049
aEnrichment determined by a Benjamini-Hochberg false discovery rate adjusted p-value <0.05.
bFirst number listed is the number of genes upregulated by both activated MSC types (consensus markers) associated with the enriched function; brackets denote the number of all activation-respondent genes, if term was enriched in larger gene subset.
cAdjusted p-value of enrichment score for the subset of genes (consensus markers) upregulated by both activated MSC types.

## Sheet: Table S5
Table S5. Activation with IFN-γ causes significanta changes in gene expression both common to and different between UC- and BM-MSCs
↑ expression in BOTH UC-MSCs and BM-MSCs (106 probe sets/81 genes)										↑ expression in UC-MSCs only (22)										↑ expression in BM-MSCs only (25)										↓ expression in BOTH UC-MSCs and BM-MSCs (2)										↓ expression in BM-MSCs only (3)
Probeset ID	Symbol	Gene Name	Initial Expression		Log2 Fold increaseb			Adjusted p-value		Probeset ID	Symbol	Gene Name	Initial Expression		Log2 Fold increaseb			Adjusted p-value		Probeset ID	Symbol	Gene Name	Initial Expression		Log2 Fold increaseb			Adjusted p-value		Probeset ID	Symbol	Gene Name	Initial Expression		Log2 Fold decreaseb			Adjusted p-value		Probeset ID	Symbol	Gene Name	Initial Expression		Log2 Fold decreaseb			Adjusted p-value
			UC-MSCs	BM-MSCs	UC-MSCs	BM-MSCs	Difference	UC-MSCs	BM-MSCs				UC-MSCs	BM-MSCs	UC-MSCs	BM-MSCs	Difference	UC-MSCs	BM-MSCs				UC-MSCs	BM-MSCs	UC-MSCs	BM-MSCs	Difference	UC-MSCs	BM-MSCs				UC-MSCs	BM-MSCs	UC-MSCs	BM-MSCs	Difference	UC-MSCs	BM-MSCs				UC-MSCs	BM-MSCs	UC-MSCs	BM-MSCs	Difference	UC-MSCs	BM-MSCs
218322_s_at	ACSL5	acyl-CoA synthetase long chain family member 5	OFF	OFF	5.27401	6.67098	1.39697	0.00145487	6.88358e-05	38241_at	BTN3A3	butyrophilin subfamily 3 member A3	9.51306	10.3094	2.90001	2.22815	-0.671863	0.00304851	0.1109	220351_at	ACKR4	atypical chemokine receptor 4	OFF	OFF	0.00373656	3.83516	3.83143	1	0.00192461	203157_s_at	GLS	glutaminase	8.67338	9.11096	4.17404	3.02344	-1.1506	0.000596155	0.0377918	205741_s_at	DTNA	dystrobrevin alpha	OFF	4.5416	0.0137833	2.4856	2.47182	1	0.0180163
206513_at	AIM2	absent in melanoma 2	OFF	8.5543	7.0206	3.15182	-3.86878	3.77288e-09	0.000969352	204821_at	BTN3A3	butyrophilin subfamily 3 member A3	9.86205	10.6293	2.63099	2.07672	-0.554268	0.004403	0.120841	220358_at	BATF3	basic leucine zipper ATF-like transcription factor 3	OFF	3.50377	3.45117	3.80289	0.351717	0.0529517	0.0184363	203159_at	GLS	glutaminase	10.5598	11.0923	2.79838	2.4372	-0.361183	0.00262806	0.0203009	218899_s_at	BAALC	BAALC, MAP3K1 and KLF4 binding	OFF	8.60702	0.0068603	2.47308	2.46622	1	0.0332756
214995_s_at	APOBEC3F // APOBEC3G	apolipoprotein B mRNA editing enzyme catalytic subunit 3F // apolipoprotein B mRNA editing enzyme catalytic subunit 3G	8.98173	8.58697	2.25864	2.33573	0.077086	0.0181658	0.0119834	209716_at	CSF1	colony stimulating factor 1	8.84223	9.58591	1.78133	1.29552	-0.485803	0.0368706	1	205899_at	CCNA1	cyclin A1	9.88682	OFF	1.6817	4.07129	2.38958	1	0.0420786											203733_at	DEXI	Dexi homolog	9.74746	9.89433	1.21335	2.3322	1.11885	1	0.00390448
204205_at	APOBEC3G	apolipoprotein B mRNA editing enzyme catalytic subunit 3G	10.1075	10.1581	2.79815	2.59134	-0.206812	0.000166825	0.000610928	211122_s_at	CXCL11	C-X-C motif chemokine ligand 11	OFF	OFF	6.46582	5.8251	-0.640721	0.0339142	0.0861934	205518_s_at	CMAHP	cytidine monophospho-N-acetylneuraminic acid hydroxylase, pseudogene	OFF	OFF	0.367719	3.98016	3.61244	1	0.000378128
209546_s_at	APOL1	apolipoprotein L1	5.10854	6.063	7.06878	6.09125	-0.977525	1.60399e-05	0.000126354	203666_at	CXCL12	C-X-C motif chemokine ligand 12	6.11865	OFF	3.11207	0.0516392	-3.06044	0.00524335	1	222139_at	ERV3-2	endogenous retrovirus group 3 member 2	OFF	OFF	0.33248	3.22467	2.89219	1	0.00309595
221653_x_at	APOL2	apolipoprotein L2	8.65456	8.43507	3.07351	3.04042	-0.033096	1.46085e-06	1.42212e-06	218943_s_at	DDX58	DExD/H-box helicase 58	8.30565	9.41185	2.43044	1.81243	-0.618008	0.0181658	0.709298	206082_at	HCP5	HLA complex P5 (non-protein coding)	OFF	OFF	2.48822	4.6073	2.11908	1	0.0185569
221087_s_at	APOL3	apolipoprotein L3	6.85001	6.93109	4.25945	4.37932	0.119867	6.0584e-06	3.0536e-06	214453_s_at	IFI44	interferon induced protein 44	8.6844	10.8989	3.23953	1.53416	-1.70537	0.00668684	1	219352_at	HERC6	HECT and RLD domain containing E3 ubiquitin protein ligase family member 6	5.91915	6.1497	2.45305	3.59023	1.13718	0.708786	0.0153677
219716_at	APOL6	apolipoprotein L6	6.07843	5.19015	3.63979	4.29775	0.657968	2.11896e-05	1.12461e-06	204439_at	IFI44L	interferon induced protein 44 like	3.58969	8.35892	8.41209	4.10457	-4.30752	1.05193e-05	0.0660286	213537_at	HLA-DPA1	major histocompatibility complex, class II, DP alpha 1	OFF	OFF	3.19103	8.04316	4.85213	0.392878	7.32367e-06
202672_s_at	ATF3	activating transcription factor 3	4.82569	3.93709	4.82017	5.53688	0.716704	7.08731e-05	7.98799e-06	203596_s_at	IFIT5	interferon induced protein with tetratricopeptide repeats 5	8.73576	9.47777	1.84643	1.53554	-0.310887	0.0445028	0.709298	211991_s_at	HLA-DPA1	major histocompatibility complex, class II, DP alpha 1	4.40257	3.83971	5.31409	8.62226	3.30816	0.562911	0.0109928
201641_at	BST2	bone marrow stromal cell antigen 2	OFF	OFF	8.15945	7.48031	-0.67915	1.83141e-09	3.89665e-09	203882_at	IRF9	interferon regulatory factor 9	9.73636	10.0816	1.67162	1.39101	-0.280607	0.0226336	0.709298	212671_s_at	HLA-DQA1 // HLA-DQA2	major histocompatibility complex, class II, DQ alpha 1 // major histocompatibility complex, class II, DQ alpha 2	OFF	OFF	0.304441	5.60467	5.30023	1	1.42748e-08
209770_at	BTN3A1	butyrophilin subfamily 3 member A1	9.39256	9.40913	2.01566	1.89662	-0.119034	0.00508515	0.0158024	206408_at	LRRTM2	leucine rich repeat transmembrane neuronal 2	4.19672	3.9526	3.53168	2.98028	-0.551401	0.0108564	0.0803792	212998_x_at	HLA-DQB1	major histocompatibility complex, class II, DQ beta 1	OFF	OFF	0	5.63988	5.63988	1	2.22095e-05
209846_s_at	BTN3A2	butyrophilin subfamily 3 member A2	11.5025	11.9038	1.75712	1.64931	-0.107806	0.0106476	0.0387756	204972_at	gifsignificant upregulation in	2'-5'-oligoadenylate synthetase 2	OFF	8.4726	6.5846	2.33922	-4.24539	0.00135169	1	209823_x_at	HLA-DQB1	major histocompatibility complex, class II, DQ beta 1	OFF	OFF	0	3.93302	3.93302	1	1.8711e-10
212613_at	BTN3A2	butyrophilin subfamily 3 member A2	9.83081	10.1289	2.11078	2.03216	-0.078622	0.00573028	0.011572	218400_at	OAS3	2'-5'-oligoadenylate synthetase 3	4.66954	7.45777	5.31087	3.10273	-2.20814	0.000673697	0.258724	211656_x_at	HLA-DQB1	major histocompatibility complex, class II, DQ beta 1	OFF	OFF	0	2.66124	2.66124	1	1.67919e-09
212067_s_at	C1R	complement C1r	9.67701	10.5975	3.1166	2.37898	-0.737619	3.52892e-05	0.00390448	206503_x_at	PML	promyelocytic leukemia	5.38458	6.95426	2.50126	1.38794	-1.11331	0.00283417	1	221491_x_at	HLA-DRB3 // HLA-DQB1 // HLA-DRB1 // HLA-DRB4 // HLA-DRB5 // HLA-DRB6	major histocompatibility complex, class II, DR beta 3 // major histocompatibility complex, class II, DQ beta 1 // major histocompatibility complex, class II, DR beta 1 // major histocompatibility complex, class II, DR beta 4 // major histocompatibility complex, class II, DR beta 5 // major histocompatibility complex, class II, DR beta 6 (pseudogene)	OFF	OFF	0.626512	5.78644	5.15993	1	7.60774e-07
208747_s_at	C1S	complement C1s	9.36503	10.1496	3.96207	3.03381	-0.928258	2.66595e-05	0.00168788	211013_x_at	PML	promyelocytic leukemia	6.87215	7.95056	2.10476	1.27558	-0.82918	0.0337205	1	211529_x_at	HLA-G	major histocompatibility complex, class I, G	11.3861	11.3473	1.71168	1.77766	0.0659734	0.0933622	0.0478901
214428_x_at	C4A // C4B // C4B_2	complement C4A (Rodgers blood group) // complement C4B (Chido blood group) // complement component 4B (Chido blood group), copy 2	OFF	OFF	3.94488	4.45908	0.514198	3.42614e-06	3.67757e-07	206137_at	RIMS2	regulating synaptic membrane exocytosis 2	OFF	OFF	3.04187	-0.0204699	-3.06234	5.43941e-07	1	205992_s_at	IL15	interleukin 15	9.54531	9.18012	1.63396	1.8306	0.196648	0.111257	0.0138788
208451_s_at	C4A // C4B // C4B_2	complement C4A (Rodgers blood group) // complement C4B (Chido blood group) // complement component 4B (Chido blood group), copy 2	OFF	OFF	4.90629	4.75192	-0.154366	0.0141037	0.0205654	200986_at	SERPING1	serpin family G member 1	OFF	4.93906	7.29273	6.38902	-0.903713	0.0277757	0.0900734	205483_s_at	ISG15	ISG15 ubiquitin-like modifier	11.0667	10.8418	2.4216	2.64198	0.220382	0.0557177	0.0183008
206011_at	CASP1	caspase 1	5.56156	6.1721	4.16189	3.59867	-0.563218	3.52892e-05	0.000338117	218747_s_at	TAPBPL	TAP binding protein like	6.06627	7.35421	3.36975	2.30699	-1.06276	0.0412615	1	202086_at	MX1	MX dynamin like GTPase 1	5.59954	5.32861	5.60914	6.46699	0.857854	0.117812	0.0332756
211366_x_at	CASP1	caspase 1	9.78755	8.90938	2.45467	2.83004	0.375376	0.00735069	0.000747607	218746_at	TAPBPL	TAP binding protein like	5.26478	6.25444	3.43924	2.73134	-0.707901	0.0334549	0.336476	205660_at	OASL	2'-5'-oligoadenylate synthetase like	OFF	OFF	1.20947	5.55835	4.34888	1	0.00109913
211367_s_at	CASP1	caspase 1	9.31532	8.51497	2.6635	2.92732	0.26382	0.0147245	0.00398903	206271_at	TLR3	toll like receptor 3	6.80566	8.1696	3.74299	2.45932	-1.28367	0.00130319	0.224503	210797_s_at	OASL	2'-5'-oligoadenylate synthetase like	OFF	3.56829	0.93541	4.44477	3.50936	1	0.00119052
209970_x_at	CASP1	caspase 1	10.3223	9.5588	2.47812	2.71404	0.235919	0.00494042	0.00109227	218999_at	TMEM140	transmembrane protein 140	OFF	4.66915	4.77993	3.81059	-0.969338	0.00737987	0.0826999	218543_s_at	PARP12	poly(ADP-ribose) polymerase family member 12	7.56609	7.5865	2.48619	2.73086	0.244661	0.114729	0.0365041
211368_s_at	CASP1	caspase 1	9.9277	9.24769	2.67598	2.79829	0.12232	0.00755331	0.0039708	204929_s_at	VAMP5	vesicle associated membrane protein 5	10.1564	11.0925	2.0616	1.61508	-0.446521	0.00508515	0.305109	211580_s_at	PIK3R3	phosphoinositide-3-kinase regulatory subunit 3	OFF	OFF	2.16163	2.54542	0.383792	0.242921	0.0332756
35150_at	CD40	CD40 molecule	6.01628	6.81431	3.40937	2.7096	-0.699766	0.000402179	0.0121283											213797_at	RSAD2	radical S-adenosyl methionine domain containing 2	OFF	OFF	4.41694	6.35696	1.94002	0.071307	0.0013562
209619_at	CD74	CD74 molecule	OFF	OFF	7.71342	8.56608	0.852664	4.72798e-08	5.17095e-09											220684_at	TBX21	T-box 21	OFF	OFF	0.0483481	3.93003	3.88169	1	0.00340486
202357_s_at	CFB	complement factor B	3.12967	4.34392	4.58646	3.5667	-1.01976	0.00165136	0.0336441											204924_at	TLR2	toll like receptor 2	OFF	3.16396	0	3.18965	3.18965	1	0.0258118
205101_at	CIITA	class II major histocompatibility complex transactivator	OFF	OFF	4.94734	5.98075	1.03341	9.07779e-07	2.96333e-08
213415_at	CLIC2	chloride intracellular channel 2	OFF	OFF	6.13242	7.67626	1.54384	6.03591e-09	1.2016e-10
202902_s_at	CTSS	cathepsin S	3.77187	4.31275	7.26215	7.41525	0.153093	1.29535e-06	7.64048e-07
202901_x_at	CTSS	cathepsin S	3.72233	4.81573	6.21318	6.16862	-0.044563	0.000120893	0.00012805
218986_s_at	DDX60	DExD/H-box helicase 60	9.7528	10.1789	3.12415	2.6395	-0.484655	0.000510143	0.0069675
221680_s_at	ETV7	ETS variant 7	3.55182	3.31733	4.13907	4.48251	0.343443	0.00025622	8.04238e-05
221245_s_at	FZD5	frizzled class receptor 5	3.07802	4.99217	4.41669	3.30579	-1.1109	0.000260994	0.013553
202270_at	GBP1	guanylate binding protein 1	10.9636	11.9796	3.59109	2.68621	-0.904882	8.25645e-05	0.00755002
202269_x_at	GBP1	guanylate binding protein 1	10.6789	11.1725	4.15118	3.82375	-0.327435	1.98843e-07	6.88171e-07
202748_at	GBP2	guanylate binding protein 2	8.84402	10.1828	5.00926	3.77015	-1.23912	1.10607e-07	9.07295e-06
204224_s_at	GCH1	GTP cyclohydrolase 1	6.91673	7.49833	3.451	4.26343	0.812431	0.000943164	3.759e-05
211911_x_at	HLA-B	major histocompatibility complex, class I, B	12.6472	12.4194	2.12776	2.15061	0.022846	0.00447937	0.00366296
208729_x_at	HLA-B	major histocompatibility complex, class I, B	11.9214	11.9067	2.20165	2.22219	0.02054	0.019378	0.0180163
211799_x_at	HLA-C	major histocompatibility complex, class I, C	10.8956	10.8887	2.31441	2.39944	0.08503	0.0119048	0.00743866
217478_s_at	HLA-DMA	major histocompatibility complex, class II, DM alpha	OFF	3.77645	8.72714	8.39306	-0.334084	6.32903e-06	9.07295e-06
203932_at	HLA-DMB	major histocompatibility complex, class II, DM beta	OFF	OFF	3.39769	5.84096	2.44328	3.9036e-05	3.89665e-09
208894_at	HLA-DRA	major histocompatibility complex, class II, DR alpha	OFF	OFF	9.05769	11.4149	2.35722	1.238e-18	1.3714e-20
210982_s_at	HLA-DRA	major histocompatibility complex, class II, DR alpha	OFF	OFF	8.80802	11.042	2.23393	4.8821e-19	5.87825e-21
215193_x_at	HLA-DRB1 // HLA-DQB1 // HLA-DRB3 // HLA-DRB4	major histocompatibility complex, class II, DR beta 1 // major histocompatibility complex, class II, DQ beta 1 // major histocompatibility complex, class II, DR beta 3 // major histocompatibility complex, class II, DR beta 4	OFF	OFF	5.85775	9.21996	3.36221	0.000191734	2.9601e-07
209312_x_at	HLA-DRB1 // HLA-DQB1 // HLA-DRB4 // HLA-DRB5	major histocompatibility complex, class II, DR beta 1 // major histocompatibility complex, class II, DQ beta 1 // major histocompatibility complex, class II, DR beta 4 // major histocompatibility complex, class II, DR beta 5	OFF	OFF	6.18244	10.6553	4.47286	0.00694483	7.32367e-06
208306_x_at	HLA-DRB4 // HLA-DRB1	major histocompatibility complex, class II, DR beta 4 // major histocompatibility complex, class II, DR beta 1	OFF	OFF	2.82408	5.69479	2.87071	0.000579816	3.89665e-09
204670_x_at	HLA-DRB5 // HLA-DRB1 // HLA-DRB4	major histocompatibility complex, class II, DR beta 5 // major histocompatibility complex, class II, DR beta 1 // major histocompatibility complex, class II, DR beta 4	OFF	OFF	5.17895	10.0101	4.8311	0.00920906	1.62199e-06
200905_x_at	HLA-E	major histocompatibility complex, class I, E	12.7455	12.7316	1.89602	1.86578	-0.030241	0.00787578	0.011572
221875_x_at	HLA-F	major histocompatibility complex, class I, F	10.7309	10.8092	2.33947	2.17399	-0.16548	0.00694483	0.0219657
204806_x_at	HLA-F	major histocompatibility complex, class I, F	10.5159	10.4958	2.21905	2.11128	-0.107763	0.0170167	0.0371435
202638_s_at	ICAM1	intercellular adhesion molecule 1	4.85885	OFF	5.95412	7.67992	1.7258	0.000604063	1.81445e-05
202637_s_at	ICAM1	intercellular adhesion molecule 1	5.15137	4.01407	5.3926	5.8375	0.4449	0.000170704	5.75939e-05
210029_at	IDO1	indoleamine 2,3-dioxygenase 1	3.94512	OFF	8.4511	10.0215	1.57042	0.000675545	8.44206e-05
202411_at	IFI27	interferon alpha inducible protein 27	OFF	OFF	8.52833	7.94272	-0.585607	0.000263756	0.000610928
201422_at	IFI30 // PIK3R2	IFI30, lysosomal thiol reductase // phosphoinositide-3-kinase regulatory subunit 2	6.83355	9.34676	5.72523	3.67955	-2.04569	1.29535e-06	0.000897711
209417_s_at	IFI35	interferon induced protein 35	8.52028	8.96597	3.79246	3.26226	-0.530205	1.05193e-05	0.000126354
204415_at	IFI6	interferon alpha inducible protein 6	8.87041	10.4548	3.92671	3.31478	-0.611935	0.00130319	0.0126688
219209_at	IFIH1	interferon induced with helicase C domain 1	8.12265	8.02126	3.34224	3.7589	0.416664	0.00578774	0.00111323
204747_at	IFIT3	interferon induced protein with tetratricopeptide repeats 3	8.32506	9.06821	3.89334	3.26268	-0.630658	2.20704e-05	0.000359677
214022_s_at	IFITM1	interferon induced transmembrane protein 1	8.67235	9.22476	4.99843	4.52393	-0.474501	3.05613e-05	0.000133761
201601_x_at	IFITM1 // IFITM2	interferon induced transmembrane protein 1 // interferon induced transmembrane protein 2	9.43733	9.72119	4.71073	4.61335	-0.097376	9.42098e-05	0.000126354
207375_s_at	IL15RA	interleukin 15 receptor subunit alpha	3.51477	OFF	5.36318	5.56497	0.201782	2.15727e-05	1.06132e-05
202531_at	IRF1	interferon regulatory factor 1	8.90351	9.04333	3.83368	3.70082	-0.132867	6.03591e-09	8.02535e-09
33304_at	ISG20	interferon stimulated exonuclease gene 20	OFF	3.15376	3.5112	4.91272	1.40152	0.0236555	0.000330224
204698_at	ISG20	interferon stimulated exonuclease gene 20	3.12825	3.31253	5.0134	5.81401	0.800603	0.000969446	0.000130278
211339_s_at	ITK	IL2 inducible T-cell kinase	OFF	OFF	3.47181	5.62135	2.14954	0.0384403	8.64113e-05
205842_s_at	JAK2	Janus kinase 2	7.24107	7.96572	2.26461	2.5111	0.246484	0.0378599	0.00909309
205841_at	JAK2	Janus kinase 2	6.40577	7.07655	2.12504	2.19618	0.071149	0.0162655	0.0106047
58916_at	KCTD14 // NDUFC2-KCTD14	potassium channel tetramerization domain containing 14 // NDUFC2-KCTD14 readthrough	OFF	3.40333	3.40271	5.45945	2.05673	0.00735069	7.93718e-06
217933_s_at	LAP3	leucine aminopeptidase 3	12.5702	13.4501	2.69497	2.0671	-0.627871	2.99515e-05	0.00457717
202869_at	OAS1	2'-5'-oligoadenylate synthetase 1	OFF	OFF	5.51984	6.76351	1.24367	0.0119048	0.00119052
205552_s_at	OAS1	2'-5'-oligoadenylate synthetase 1	OFF	3.03794	6.43644	7.23152	0.795078	0.000943164	0.000205621
202446_s_at	PLSCR1	phospholipid scramblase 1	11.0905	11.7061	2.1978	2.02087	-0.176931	0.00681819	0.0267668
202659_at	PSMB10	proteasome subunit beta 10	10.6461	11.2309	2.7231	2.09766	-0.625441	9.07779e-07	0.000171966
209040_s_at	PSMB8	proteasome subunit beta 8	10.6562	10.8454	2.41087	2.04902	-0.361845	0.00191566	0.0284727
204279_at	PSMB9	proteasome subunit beta 9	9.50155	10.7166	4.15787	2.92359	-1.23428	5.5958e-06	0.00137736
201762_s_at	PSME2 // MIR7703	proteasome activator subunit 2 // microRNA 7703	12.725	12.7409	1.80938	1.73706	-0.07232	4.84302e-06	1.14283e-05
204070_at	RARRES3	retinoic acid receptor responder 3	4.66279	9.57608	8.18567	4.51102	-3.67465	9.74962e-06	0.0184139
219684_at	RTP4	receptor transporter protein 4	OFF	4.0343	6.71716	6.59767	-0.119488	1.10607e-07	9.47279e-08
204502_at	SAMHD1	SAM and HD domain containing deoxynucleoside triphosphate triphosphohydrolase 1	8.39723	8.50277	3.6165	3.64605	0.029556	0.00256956	0.00225735
213716_s_at	SECTM1	secreted and transmembrane 1	4.91289	6.29263	4.56056	3.82751	-0.733055	8.29526e-06	0.000126354
218066_at	SLC12A7	solute carrier family 12 member 7	8.0697	7.54514	2.9567	3.2114	0.2547	2.36553e-07	3.03894e-08
219593_at	SLC15A3	solute carrier family 15 member 3	3.61496	4.62428	4.54531	3.62622	-0.919094	0.00166695	0.0263057
204430_s_at	SLC2A5	solute carrier family 2 member 5	OFF	OFF	4.89943	5.56787	0.668444	0.000833262	0.000139816
210001_s_at	SOCS1	suppressor of cytokine signaling 1	7.70755	6.368	3.1152	4.45164	1.33645	0.000604063	1.62172e-06
208392_x_at	SP110	SP110 nuclear body protein	4.85004	5.724	3.26868	2.78151	-0.487167	0.00385107	0.0316843
AFFX-HUMISGF3A/M97935_3_at	STAT1	signal transducer and activator of transcription 1	10.6231	11.4415	5.79806	2.73686	-3.0612	5.99187e-07	0.000199203
AFFX-HUMISGF3A/M97935_5_at	STAT1	signal transducer and activator of transcription 1	5.4274	6.52684	3.6171	5.23073	1.61364	1.61314e-06	0.000115049
AFFX-HUMISGF3A/M97935_MA_at	STAT1	signal transducer and activator of transcription 1	6.84702	7.70814	6.28058	4.97296	-1.30762	8.29526e-06	4.88359e-06
209969_s_at	STAT1	signal transducer and activator of transcription 1	8.58864	9.47116	5.36585	4.4604	-0.905454	9.22653e-08	1.21365e-06
200887_s_at	STAT1	signal transducer and activator of transcription 1	11.1508	11.7028	3.09433	2.44258	-0.651748	5.5958e-06	0.00037566
AFFX-HUMISGF3A/M97935_MB_at	STAT1	signal transducer and activator of transcription 1	8.41255	9.36304	4.56519	3.93164	-0.633549	2.72403e-05	0.000249493
202307_s_at	TAP1	transporter 1, ATP binding cassette subfamily B member	10.5415	10.4504	3.72211	3.65326	-0.068847	2.7403e-06	2.9267e-06
204770_at	TAP2	transporter 2, ATP binding cassette subfamily B member	OFF	OFF	2.57973	4.73894	2.15921	0.0106476	6.9619e-07
204769_s_at	TAP2	transporter 2, ATP binding cassette subfamily B member	7.91524	7.07847	3.05824	3.1693	0.111058	0.000421681	0.000220308
209354_at	TNFRSF14	TNF receptor superfamily member 14	3.99122	5.41749	4.15344	3.62268	-0.53076	2.15727e-05	0.000171966
202687_s_at	TNFSF10	TNF superfamily member 10	OFF	5.02621	7.62549	6.08823	-1.53726	0.000107011	0.00177715
214329_x_at	TNFSF10	TNF superfamily member 10	OFF	5.02495	6.51263	5.77169	-0.740936	0.000784549	0.00344098
204804_at	TRIM21	tripartite motif containing 21	6.90106	6.88519	2.8266	2.71506	-0.111547	0.00945951	0.0175204
204858_s_at	TYMP	thymidine phosphorylase	7.14175	5.25556	3.6563	4.68592	1.02962	0.0101091	0.00037566
201649_at	UBE2L6	ubiquitin conjugating enzyme E2 L6	11.0722	11.3864	2.44413	2.30498	-0.139148	0.000124127	0.000364679
219211_at	USP18	ubiquitin specific peptidase 18	3.57817	5.94558	5.15044	3.42117	-1.72927	0.000291047	0.0461678
200628_s_at	WARS	tryptophanyl-tRNA synthetase	12.3034	10.9023	3.25989	4.55614	1.29625	2.9175e-05	8.22223e-08
200629_at	WARS	tryptophanyl-tRNA synthetase	12.7351	11.3768	2.43709	3.64629	1.2092	0.00130319	9.28581e-07
206133_at	XAF1	XIAP associated factor 1	8.23665	7.7088	3.32548	3.70873	0.383257	0.0147245	0.00390448
220104_at	ZC3HAV1	zinc finger CCCH-type containing, antiviral 1	4.53961	5.46101	3.3578	3.06783	-0.289971	0.00015441	0.000610928
aStatistical significance simultaneously determined by a fold change >2 and Benjamini-Hochberg false discovery rate adjusted p-value <0.05. bFold difference in expression between stimulated and unstimulated conditions. 'OFF' incidates expression less than 2-fold above background (background log2 intensity: 2.02782). Underlined genes are 'OFF' in one unstimulated MSC type. BM, bone marrow; MSC, me…

## Sheet: Table S6
Table S6. Differences in unstimulated UC- and BM-MSC conditioned media concentrations
Higher in UC-MSC CM					Higher in BM-MSC CM
	[Protein] pg/ml			Signif diff vs BM-MSCs?		[Protein] pg/ml			Signif diff vs UC-MSCs?
Cytokine	UC-MSCs	BM-MSCs	Difference		Cytokine	UC-MSCs	BM-MSCs	Difference
FGF-2	15.67	8.09	7.577	Y	VEGF	696.2	8981	8285	Y
MCP-1	117.7	*2.61	115.1	-	IL-12 (p70)	*18.04	124.5	106.5	Y
IL-6	53.55	7.887	45.66	-	IFN-γ	0	*9.563	9.563	Y
IL-8	21.76	18.81	2.95	-	G-CSF	1.58	9.78	8.2	Y
IL-15	*0.1933	*0.1667	0.02667	-	IP-10	2.427	8.987	6.56	Y
					IL-10	1.433	7.31	5.877	Y
					IL-1Ra	1.457	5.463	4.007	Y
					Eotaxin	*0.9167	4.877	3.96	Y
					TNF-α	*1.71	5.09	3.38	Y
					IL-9	1.69	4.753	3.063	Y
					IL-13	*0.09667	0.5667	0.47	Y
					IL-4	*0.2333	0.5767	0.3433	Y
					IL-1β	*0.1433	0.3867	0.2433	Y
					MIP-1β	*0	*0.11	0.11	Y
					TGF-β1	712.3	2151	1439	-
					RANTES	201.1	488.5	287.4	-
					TGF-β2	25.77	45.39	19.61	-
					IL-7	2.15	7.89	5.74	-
					IL-17	*2.157	*3.25	1.09	-
					MIP-1α	0.1367	0.3233	0.1867	-
BM, bone marrow; CM, conditioned media; MSC, mesenchymal stromal cell; UC umbilical cord. Secreted proteins showing statistically significant differences (FDR-adjusted p<0.05) in CM concentration versus the other cell type are denoted with a Y. *Mean concentration values are obtained completely from or from a majority of extrapolated values below the assay limit of detection. 5 measured cytokines…

## Sheet: Table S7
Table S7. Significant differences in activated versus unstimulated UC- and BM-MSC conditioned media concentrations
+ TNF-α							+ IFN-γ							+ IL-1β
	Δ from native (pg/ml)		After priming (pg/ml)		Signif diff between primed cell types?	Signif diff between native cell types?		Δ from native (pg/ml)		After priming (pg/ml)		Signif diff between primed cell types?	Signif diff between native cell types?		Δ from native (pg/ml)		After priming (pg/ml)		Signif diff between primed cell types?	Signif diff between native cell types?
Cytokine	UC-MSCs	BM-MSCs	UC-MSCs	BM-MSCs			Cytokine	UC-MSCs	BM-MSCs	UC-MSCs	BM-MSCs			Cytokine	UC-MSCs	BM-MSCs	UC-MSCs	BM-MSCs
IL-8	8652	11313	8674	11332	-	-	IFN-g	2909	4211	2909	4221	-	Y	IL-9	11.72	17.37	13.41	22.12	-	Y
TNF-a	5570	6541	5572	6546	-	Y	IP-10	34.57	14.94	37	23.92	-	Y	IL-13	*-0.04333	0.2267	*0.05333	0.7933	Y	Y
IP-10	120.7	3767	123.1	3776	-	Y	IL-6	5.685	8.897	59.24	16.78	-	-	IP-10	10.96	502.2	13.38	511.2	Y	Y
IL-6	1958	3688	2011	3696	-	-	FGF basic	0.2933	6.837	15.96	14.93	-	Y	Eotaxin	14.62	24.04	15.54	28.91	-	Y
RANTES	462.4	1775	663.5	2263	Y	-	MCP-1 (MCAF)	143.5	*4.18	261.2	*6.79	-	-	FGF basic	4.97	8.257	20.64	16.35	-	Y
IFN-g	78.52	109.9	78.52	119.5	-	*Y	IL-7	*-0.075	1.297	*2.075	9.187	-	-	G-CSF	4238	5106	4240	5116	-	Y
G-CSF	47.35	68.25	48.93	78.03	-	Y	IL-1ra	-2.002	1.173	2.215	6.637	-	-	GM-CSF	47.34	70.48	47.34	70.48	-	-
IL-1ra	48.07	69.06	52.28	74.53	-	-	IL-4	*0.1317	0.1633	*0.365	0.74	-	Y	IFN-g	58.3	108.2	58.3	117.8	-	Y
Eotaxin	18.42	25.17	19.34	30.05	-	Y	PDGF-bb	0	0.05667	-	0.05667	-	-	IL-1b	7.687	4.773	7.83	5.16	-	Y
GM-CSF	16.29	22.65	16.29	22.65	-	-	IL-1b	*-0.003333	0.05	*0.14	0.4367	-	Y	IL-1ra	37.97	67.57	42.18	73.04	-	-
IL-9	11.85	16.89	13.54	21.65	-	Y	GM-CSF	0	0	-	-	-	-	IL-4	2.377	3.363	2.61	3.94	-	Y
FGF basic	5.657	10.89	21.32	18.98	-	Y	MIP-1a	-0.001667	-0.006667	0.135	0.3167	-	-	IL-8	11397	10570	11418	10570	-	-
PDGF-bb	7.88	13.19	7.88	13.19	-	-	IL-9	-0.19	-0.2033	1.5	4.55	-	Y	MIP-1a	0.42	0.72	0.5567	1.043	-	-
IL-1b	4.747	6.32	4.89	6.707	-	Y	IL-10	*-1.023	-0.53	*0.41	6.78	-	Y	MIP-1b	0.6067	2.36	0.6067	2.47	-	*
IL-4	2.393	3.177	2.627	3.753	-	Y	G-CSF	3.045	-0.5867	4.625	9.193	-	Y	PDGF-bb	5.993	12.49	5.993	12.49	-	-
MIP-1b	0.8333	1.347	0.8333	1.457	-	Y*	IL-8	8.92	-7.287	30.68	11.52	-	-	TNF-a	16.74	24.96	18.45	30.05	-	Y
MIP-1a	0.5233	0.6833	0.66	1.007	-	-	RANTES	112.8	-16.97	313.9	471.6	-	-	IL-10	*-1.297	2.33	*0.1367	9.64	Y	Y
VEGF	-687.4	-2560	8.8	6421	Y	Y	IL-12 (p70)	*-8.433	-17.84	*9.61	106.7	-	Y	IL-12 (p70)	*-17.37	26.06	*0.6733	150.6	Y	Y
TGF-b1	12.23	-414.4	724.5	1737	-	-	TGF-b2	10.15	-22.83	35.93	22.56	-	-	IL-7	*-1.697	2.767	*0.4533	10.66	Y	-
MCP-1 (MCAF)	579.3	392.7	697	395.3	-	-	TGF-b1	439.2	-771.8	1151	1380	-	-	VEGF	-684	2127	12.2	11108	Y	Y
IL-12 (p70)	*-17.52	-17.36	*0.52	107.2	Y	Y	VEGF	-378.1	-1754	318.1	7228	-	Y	IL-17	5.48	6.093	7.637	9.343	-	*
TGF-b2	-4.317	-9.91	21.46	35.48	-	-								IL-6	7033	10171	7087	10178	-	-
IL-17	3.177	6.817	5.333	10.07	-	*								MCP-1 (MCAF)	526.1	137.6	643.8	140.2	-	-
IL-7	*-1.887	1.857	*0.2633	9.747	Y	-								RANTES	83.14	377.8	284.2	866.3	-	-
IL-10	*-1.367	-0.8033	*0.06667	6.507	Y	Y								TGF-b1	163.7	-450.1	875.9	1701	-	-
IL-13	*-0.07667	0.1567	*0.02	0.7233	Y	Y								TGF-b2	7.573	3.76	33.35	49.15	-	-
Secreted proteins showing statistically significant differences (FDR-adjusted p<0.05) in CM concentration for the specified comparison are denoted with a Y. *Mean concentration values are obtained completely from or from a majority of extrapolated values below the limit of detection (measured analytes meeting this criteria, or if undetected, for both activated MSC types, are not shown). BM, bone …
